# Supplementary material for: Genome analysis of Salmonella enterica subsp. diarizonae isolates from invasive human infections reveals enrichment of virulence-related functions in lineage ST1256
Source: BMC Genomics. 2019 Jan 31;20:99. doi: 10.1186/s12864-018-5352-z (PMC6357384; doi:10.1186/s12864-018-5352-z)
Supplement: Supplementary file 1 — Table S1. Genes present in the plasmids of S. enterica subsp. diarizonae strains SBO13 and SBO27. (XLSK 11 kb) [file 12864_2018_5352_MOESM1_ESM.xlsx]

## Sheet: Hoja1
Table S1. Genes present in the plasmids of S. enterica subsp. diarizonae strains SBO13 and SBO27.
Strain	plasmid size (bp)	gene	gene symbol	description	Protein sequence
SBO13	9377	SBO13_48950		hypothetical protein	MVVHDQLSIPEFHTSLVSAVGGVILKHVHHVFRVNEWIIHSHHLNTLLHAGAQDQATDASKSIDAHSQLPGHRHHLRRRSSGVRRQWWRWWLYFLPDWCGLWLWLGLYFSLRLRWGRCSGKSIDAHSQLPGHRHHLRRRSSGVRRQWWRWWLYFLPDWCGLWLWLGLYFSLRLRWGRCSG
		SBO13_48960		Arm DNA-binding domain protein	MPLNDTKLRRIDGKPYDGPVEIPDGGGLSVRISPKGLITFQYRYRFNGKPVRLKLGVYGSMSIKEARDAVEVCKKWLSEGKNPAVYRKLDKKKKTESPDIATLVNEWLDTPSAKDLVKYEYWKRMLKLHVTDLYGQLIVDDMDPTHWEKIFLAITKSGSPVQAGNVLVKMKQVIRYALRRKRITSNSLMLLELTDVGKLPEDGERFLNDVEIGKFWLAIDKTRMSWQNKMVMRLLLLTGCRGVELRLARKVDFDLEGRVWVIPKENSMNRPGFPGECFVCELRLPDLRL
		SBO13_48970	RNAI	misc_RNA
		SBO13_48980	ygdR_4	putative lipoprotein YgdR precursor	MKKIFVSVFAAAVALSALTGCTRTSYAIHTNDGRTIVSDGKPKESDSGLLGYTDANGVKQQINKTDVKEVSEIPH
		SBO13_48990	rop	regulatory protein Rop	MTRQESAALNMAKFIRAQTLLLLERLEQMDLDEAAGCCEHLHDQAEALYAMLNAQIGEENA
		SBO13_49000		hypothetical protein	MTLSDDERHLLVSVVSVWLRRAGGDAGAMMLDAYRQILSETEPAVRTVMLEFLESVRIHYISS
		SBO13_49010		Integrase core domain protein	MPLVNTLRDEHGVGPVCHELDIAPSTYYRHQQHRRHPERRSQRVQRDDLLKPEIQRVYDENHSVYGVRKVWRQLLREGISVARCTVARLMTVMGLVGVRRGKKVRTTVSRKDAAAGDRVNRQFVAERPNQLWVADFTYVSTWQGFAYVAFIIDVFAGRIVGWRVSSSMETTFVLDALEQALWARRPSGTIHHSDKGSQYVSLAYTQRLKDADLLASTGSTGDSYDNAMAESINGLYKAEVIHRKSWKNRAEVELATLTWVDWYNNRRLLERLGYIPPAEAEQAWYASIIDGDLAA
		SBO13_49020	ALIL	misc_RNA
		SBO13_49030		Insertion element IS6110 uncharacterized 12.0 kDa protein	MVIESQNDYGSQWAAISSIAPKIGCTPETLRTWLRQYKRDAGTGDGGLTTAERQRLKELEREVRELRRSNDILRQASAYFAKAEFDRLWKK
Strain	plasmid size (bp)	gene	gene symbol	description	Protein sequence
SBO27	9246	SBO27_48470		Arm DNA-binding domain protein	MPLNDTKLRRIDGKPYDGPVEIPDGGGLSVRISPKGLITFQYRYRFNGKPVRLKLGVYGSMSIKEARDAVEVCKKWLSEGKNPAVYRKLDKKKKTESPDIATLVNEWLDTPSAKDLVKYEYWKRMLKLHVTDLYGQLIVDDMDPTHWEKIFLAITKSGSPVQAGNVLVKMKQVIRYALRRKRITSNSLMLLELTDVGKLPEDGERFLNDVEIGKFWLAIDKTRMSWQNKMVMRLLLLTGCRGVELRLARKVDFDLEGRVWVIPKENSMNRPGFPGECFVCELRLPDLR
		SBO27_48930		hypothetical protein	MAGRTFRFNPDQALRLWLVFVRGHHAVAVLPAQLLPGGGIRQGLHDNLFRTILQRQPSAREQACHIVCHPLPVTLCIRRGQHRPGGVSGGQGGEPPVTGQRVPDGGIRTLPVGHDIGVVRILQQTAGDGERYAGQGHAVSLHQACGVVMADTLARQIQRLLLRRVAGPDEALRDTRGFAGDLLRNAHRAARQRDTFILPGAGHCLTGVFRAVVSSADITDGHKRPACGVVQRHSDAVIHPVRAQDVAGQVREETEVYQPGLIQARVGALRQKAAGVVLMAGDALTGHMRGVGVAVIRVVAHGQSAVVEDRDRRGVTEQRSAHGILLFRLCCQSG
		SBO27_48940		Insertion element IS6110 uncharacterized 12.0 kDa protein	MVIESQNDYGSQWAAISSIAPKIGCTPETLRTWLRQYKRDAGTGDGGLTTAERQRLKELEREVRELRRSNDILRQASAYFAKAEFDRLWKK
		SBO27_48950	ALIL	misc_RNA
		SBO27_48960		integrase coredomain protein	MPLVNTLRDEHGVGPVCHELDIAPSTYYRHQQHRRHPERRSQRVQRDDLLKPEIQRVYDENHSVYGVRKVWRQLLREGISVARCTVARLMTVMGLVGVRRGKKVRTTVSRKDAAAGDRVNRQFVAERPNQLWVADFTYVSTWQGFAYVAFIIDVFAGRIVGWRVSSSMETTFVLDALEQALWARRPSGTIHHSDKGSQYVSLAYTQRLKDADLLASTGSTGDSYDNAMAESINGLYKAEVIHRKSWKNRAEVELATLTWVDWYNNRRLLERLGYIPPAEAEQAWYASIIDGDLA
		SBO27_48970	rop	regulatory protein Rop	MTRQESAALNMAKFIRAQTLLLLERLEQMDLDEAAGCCEHLHDQAEALYAMLNAQIGEENA
		SBO27_48980		hypothetical protein	MTLSDDERHLLVSVVSVWLRRAGGDAGAMMLDAYRQILSETEPAVRTVMLEFLESVRIHYISS
		SBO27_48990	ALIL	misc_RNA
		SBO27_49000	ygdR_4	putative lipoprotein YgdR precursor	MKKIFVSVFAAAVALSALTGCTRTSYAIHTNDGRTIVSDGKPKESDSGLLGYTDANGVKQQINKTDVKEVSEIPH
