# Supplementary material for: Genome analysis of Salmonella enterica subsp. diarizonae isolates from invasive human infections reveals enrichment of virulence-related functions in lineage ST1256
Source: BMC Genomics. 2019 Jan 31;20:99. doi: 10.1186/s12864-018-5352-z (PMC6357384; doi:10.1186/s12864-018-5352-z)
Supplement: Supplementary file 2 — Table S2. Genes related to antibiotic resistance found in S. enterica subsp. diarizonae strains SBO13 and SBO27. (XLXS 18 kb) [file 12864_2018_5352_MOESM2_ESM.xlsx]

## Sheet: SBO13
Table S2. Genes related to antibiotic resistance found in S. enterica subsp. diarizonae strains SBO13 and SBO27
SBO13_ORF_ID	Start	Stop	Orientation	SBO27_ORF_ID	Start	Stop	Orientation	Best_Hit_ARO	Best_Identities	Model_type	SNPs_in_Best_Hit_ARO	Drug Class	Resistance Mechanism	AMR Gene Family	Predicted_Protein_SBO13	Predicted_Protein_SBO27	CARD_Protein_Sequence
gnl|SALMOIBER|SBO13_5_1597	1750493	1750930	-	gnl|SALMOIBER|SBO27_4_2003	2181393	2181830	+	AAC(6')-Iy	98.62	protein homolog model	n/a	aminoglycoside antibiotic	antibiotic inactivation	AAC(6')	MDIRQMNKTHLEHWRGLRKQLWPGHPDDAHLADGEEILQADHLASFIAMADGVAIGFADASIRHDYVNGCDSSPVAFLEGIFVLPSFRQRGVAKQLIAAVQRWGTNKGCREMASDTTPENTISQKVHQALGFEETERVIFYRKRC	MDIRQMNKTHLEHWRGLRKQLWPGHPDDAHLADGEEILQADHLASFIAMADGVAIGFADASIRHDYVNGCDSSPVAFLEGIFVLPSFRQRGVAKQLIAAVQRWGTNKGCREMASDTTPENTISQKVHQALGFEETERVIFYRKRC	MDIRQMNKTHLEHWRGLRKQLWPGHPDDAHLADGEEILQADHLASFIAMADGVAIGFADASIRHDYVNGCDSSPVVFLEGIFVLPSFRQRGVAKQLIAAVQRWGTNKGCREMASDTSPENTISQKVHQALGFEETERVIFYRKRC	1
gnl|SALMOIBER|SBO13_1_870	920239	921060	+	gnl|SALMOIBER|SBO27_3_90	95632	96453	-	bacA	96.7	protein homolog model	n/a	peptide antibiotic	antibiotic target alteration	undecaprenyl pyrophosphate related proteins conferring resistance to bacitracin	MSDMHSLLIAAILGVVEGLTEFLPVSSTGHMIIVGHLLGFEGDTAKTFEVVIQLGSILAVVVMFWRRLFGLIGIHFGRPLQREGESKGRLTLIHILLGMIPAVVLGLVFHDTIKSLFNPINVMYALVVGGLLLIAAECLKPKEPRAPGLDDMTYRQAFMIGCFQCLALWPGFSRSGATISGGMLMGVSRYAASEFSFLLAVPMMMGATVLDLYKSWSFLTAADIPMFVVGFVTAFVVALIAIKTFLQLIKRISFIPFAIYRFVVAAAVYVVFF	MSDMHSLLIAAILGVVEGLTEFLPVSSTGHMIIVGHLLGFEGDTAKTFEVVIQLGSILAVVVMFWRRLFGLIGIHFGRPLQREGESKGRLTLIHILLGMIPAVVLGLVFHDTIKSLFNPINVMYALVVGGLLLIAAECLKPKEPRAPGLDDMTYRQAFMIGCFQCLALWPGFSRSGATISGGMLMGVSRYAASEFSFLLAVPMMMGATVLDLYKSWSFLTAADIPMFVVGFVTAFVVALIAIKTFLQLIKRISFIPFAIYRFVVAAAVYVVFF	MSDMHSLLIAAILGVVEGLTEFLPVSSTGHMIIVGHLLGFEGDTAKTFEVVIQLGSILAVVVMFWRRLFGLIGIHFGRPLQHEGESKGRLTLIHILLGMIPAVVLGLLFHDTIKSLFNPINVMYALVVGGLLLIAAECLKPKEPRAPGLDDMTYRQAFMIGCFQCLALWPGFSRSGATISGGMLMGVSRYAASEFSFLLAVPMMMGATALDLYKSWGFLTSGDIPMFAVGFITAFVVALIAIKTFLQLIKRISFIPFAIYRFIVAAAVYVVFF	1
gnl|SALMOIBER|SBO13_5_1000	1097205	1097927	-	gnl|SALMOIBER|SBO27_4_2599	2834496	2835218	+	baeR	96.67	protein homolog model	n/a	aminocoumarin antibiotic; aminoglycoside antibiotic	antibiotic efflux	resistance-nodulation-cell division (RND) antibiotic efflux pump	MTELPIDENTPRILIVEDEPKLGQLLIDYLRAASYAPTLINHGDKVLPYVRQTPPDLILLDLMLPGTDGLTLCREIRRFSDIPIVMVTAKIEEIDRLLGLEIGADDYICKPYSPREVVARVKTILRRCKPQRELQQQDAESPLMIDESRFQASWCGKALDLTPAEFRLLKTLSLEPGKVFSREQLLNHLYDDYRVVTDRTIDSHIKNLRRKLESLDAEQSFIRAVYGVGYRWEADACRII	MTELPIDENTPRILIVEDEPKLGQLLIDYLRAASYAPTLINHGDKVLPYVRQTPPDLILLDLMLPGTDGLTLCREIRRFSDIPIVMVTAKIEEIDRLLGLEIGADDYICKPYSPREVVARVKTILRRCKPQRELQQQDAESPLMIDESRFQASWCGKALDLTPAEFRLLKTLSLEPGKVFSREQLLNHLYDDYRVVTDRTIDSHIKNLRRKLESLDAEQSFIRAVYGVGYRWEADACRII	MTELPIDENTPRILIVEDEPKLGQLLIDYLRAASYAPTLISHGDQVLPYVRQTPPDLILLDLMLPGTDGLTLCREIRRFSDIPIVMVTAKIEEIDRLLGLEIGADDYICKPYSPREVVARVKTILRRCKPQRELQQQDAESPLIIDEGRFQASWRGKMLDLTPAEFRLLKTLSHEPGKVFSREQLLNHLYDDYRVVTDRTIDSHIKNLRRKLESLDAEQSFIRAVYGVGYRWEADACRIV	1
gnl|SALMOIBER|SBO13_1_69	76803	78176	+	gnl|SALMOIBER|SBO27_3_890	938327	939700	-	cpxA	98.03	protein homolog model	n/a	aminocoumarin antibiotic; aminoglycoside antibiotic	antibiotic efflux	resistance-nodulation-cell division (RND) antibiotic efflux pump	MIGSLTARIFAIFWLTLALVLMLVLMLPKLDSRQMTELMDSEQRQGLMIEQHVEAELANDPPNDLMWWRRLFRAIDKWAPPGQRLLLVTSEGRVIGAERSEMQIIRNFIGQADNADHPQKKKYGRVEMVGPFSVRDGEDNYQLYLIRPASSSQSDFINLLFDRPLLLLIVTMLVSSPLLLWLAWSLAKPARKLKNAADEVAQGNLRQHPELEAGPQEFLAAGASFNQMVTALERMMTSQQRLLSDISHELRTPLTRLQLGTALLRRRSGESKELERIETEAQRLDSMINDLLVMSRNQQKNALVSETMKANQLWGEVLDNAAFEAEQMGKSLTVNYPPGPWPLYGNPNALESALENIVRNALRYSHTKIEVGFSVDKDGITITVDDDGPGVSPEDREQI…	MIGSLTARIFAIFWLTLALVLMLVLMLPKLDSRQMTELMDSEQRQGLMIEQHVEAELANDPPNDLMWWRRLFRAIDKWAPPGQRLLLVTSEGRVIGAERSEMQIIRNFIGQADNADHPQKKKYGRVEMVGPFSVRDGEDNYQLYLIRPASSSQSDFINLLFDRPLLLLIVTMLVSSPLLLWLAWSLAKPARKLKNAADEVAQGNLRQHPELEAGPQEFLAAGASFNQMVTALERMMTSQQRLLSDISHELRTPLTRLQLGTALLRRRSGESKELERIETEAQRLDSMINDLLVMSRNQQKNALVSETMKANQLWGEVLDNAAFEAEQMGKSLTVNYPPGPWPLYGNPNALESALENIVRNALRYSHTKIEVGFSVDKDGITITVDDDGPGVSPEDREQI…	MIGSLTARIFAIFWLTLALVLMLVLMLPKLDSRQMTELLDSEQRQGLMIEQHVEAELANDPPNDLMWWRRLFRAIDKWAPPGQRLLLVTTEGRVIGAERSEMQIIRNFIGQADNADHPQKKKYGRVELVGPFSVRDGEDNYQLYLIRPASSSQSDFINLLFDRPLLLLIVTMLVSTPLLLWLAWSLAKPARKLKNAADEVAQGNLRQHPELEAGPQEFLAAGASFNQMVTALERMMTSQQRLLSDISHELRTPLTRLQLGTALLRRRSGESKELERIETEAQRLDSMINDLLVMSRNQQKNALVSETIKANQLWSEVLDNAAFEAEQMGKSLTVNFPPGPWPLYGNPNALESALENIVRNALRYSHTKIEVGFAVDKDGITITVDDDGPGVSPEDREQI…	1
gnl|SALMOIBER|SBO13_1_587	659237	659869	-	gnl|SALMOIBER|SBO27_3_372	357260	357892	+	crp	99.05	protein homolog model	n/a	macrolide antibiotic; fluoroquinolone antibiotic; penam	antibiotic efflux	resistance-nodulation-cell division (RND) antibiotic efflux pump	MVLGKPQTDPTLEWFLSHCHIHKYPSKSTLIHQGEKAETLYYIVKGSVAVLIKDEEGKEMILSYLNQGDFIGELGLFEEGQERSAWVRAKTACEVAEISYKKFRQLIQVNPDILMRLSSQMARRLQVTSEKVGNLAFLDVTGRIAQTLLNLAKQPDAMTHPDGMQIKITRQEIGQIVGCSRETVGRILKMLEDQNLISAHGKTIVVYGTR	MVLGKPQTDPTLEWFLSHCHIHKYPSKSTLIHQGEKAETLYYIVKGSVAVLIKDEEGKEMILSYLNQGDFIGELGLFEEGQERSAWVRAKTACEVAEISYKKFRQLIQVNPDILMRLSSQMARRLQVTSEKVGNLAFLDVTGRIAQTLLNLAKQPDAMTHPDGMQIKITRQEIGQIVGCSRETVGRILKMLEDQNLISAHGKTIVVYGTR	MVLGKPQTDPTLEWFLSHCHIHKYPSKSKLIHQGEKAETLYYIVKGSVAVLIKDEEGKEMILSYLNQGDFIGELGLFEEGQERSAWVRAKTACEVAEISYKKFRQLIQVNPDILMRLSAQMARRLQVTSEKVGNLAFLDVTGRIAQTLLNLAKQPDAMTHPDGMQIKITRQEIGQIVGCSRETVGRILKMLEDQNLISAHGKTIVVYGTR	1
gnl|SALMOIBER|SBO13_5_470	487112	488650	-	gnl|SALMOIBER|SBO27_4_3129	3443773	3445311	+	emrB	95.9	protein homolog model	n/a	fluoroquinolone antibiotic	antibiotic efflux	major facilitator superfamily (MFS) antibiotic efflux pump	MQQQKPLEGAQLVIMTIALSLATFMQVLDSTIANVAIPTIAGNLGSSLSQGTWVITSFGVANAISIPLTGWLAKRFGEVKLFMWSTVAFAAASWACGVSSSLNMLIFFRVVQGVVAGPLIPLSQSLLLNNYPPAKRSIALALWSMTVIVAPICGPILGGYISDNYHWGWIFFINVPIGVVVVLMTLQTLRGRETRTERRRIDAIGLALLVIGIGSLQIMLDRGKELDWFSSQEIIILTVVAVIAISFLIVWELTDDHPIVDLSLFKSRNFTIGCLCISLAYMLYFGAIVLLPQLLQEVYGYTATWAGLASAPVGIIPVILSPIIGRFAHKLDMRRLVTFSFIMYAVCFYWRAWTFEPGMDFGASAWPQFIQGFAVACFFMPLTTITLSGLPPERLAAAS…	MQQQKPLEGAQLVIMTIALSLATFMQVLDSTIANVAIPTIAGNLGSSLSQGTWVITSFGVANAISIPLTGWLAKRFGEVKLFMWSTVAFAAASWACGVSSSLNMLIFFRVVQGVVAGPLIPLSQSLLLNNYPPAKRSIALALWSMTVIVAPICGPILGGYISDNYHWGWIFFINVPIGVVVVLMTLQTLRGRETRTERRRIDAIGLALLVIGIGSLQIMLDRGKELDWFSSQEIIILTVVAVIAISFLIVWELTDDHPIVDLSLFKSRNFTIGCLCISLAYMLYFGAIVLLPQLLQEVYGYTATWAGLASAPVGIIPVILSPIIGRFAHKLDMRRLVTFSFIMYAVCFYWRAWTFEPGMDFGASAWPQFIQGFAVACFFMPLTTITLSGLPPERLAAAS…	MQQQKPLEGAQLVIMTIALSLATFMQVLDSTIANVAIPTIAGNLGSSLSQGTWVITSFGVANAISIPLTGWLAKRVGEVKLFLWSTIAFAIASWACGVSSSLNMLIFFRVIQGIVAGPLIPLSQSLLLNNYPPAKRSIALALWSMTVIVAPICGPILGGYISDNYHWGWIFFINVPIGVAVVLMTLQTLRGRETRTERRRIDAVGLALLVIGIGSLQIMLDRGKELDWFSSQEIIILTVVAVVAICFLIVWELTDDNPIVDLSLFKSRNFTIGCLCISLAYMLYFGAIVLLPQLLQEVYGYTATWAGLASAPVGIIPVILSPIIGRFAHKLDMRRLVTFSFIMYAVCFYWRAYTFEPGMDFGASAWPQFIQGFAVACFFMPLTTITLSGLPPERLAAAS…	1
gnl|SALMOIBER|SBO13_1_289	318852	320036	-	gnl|SALMOIBER|SBO27_3_669	696467	697651	+	emrD	92.64	protein homolog model	n/a		antibiotic efflux	major facilitator superfamily (MFS) antibiotic efflux pump	MKRQRSVNLLLMLVLLVAVGQMAQTIYIPAIADMAQALNVREGAVQSVMAAYLLTYGVSQLFYGPLSDRVGRRPVILVGMSIFMVATLIAMTTHSLTVLIAASAMQGMGTGVGGVMARTLPRDLYEGTQLRHANSLLNMGILVSPLLAPLIGGLLDTMWSWRACYAFLLVLCAGVTFSMARWMPETRPAGAPRTRLIASYKTLFGNGAFNCYLLMLIGGLAGIAVFEACSGVLMGAVLGLSSMAVSILFILPIPAAFFGAWFAGRPNKRFSTLMWQSVICCLLAGLMMWIPGWFGVMNVWTLLIPAALFFFGAGMLFPLATSGAMEPFPFLAGTAGALVGGLQNIGSGVLAWLSAMLPQTGQGSLGLLMTLMGLLILACWLPLASRISHQGQTV	MKRQRSVNLLLMLVLLVAVGQMAQTIYIPAIADMAQALNVREGAVQSVMAAYLLTYGVSQLFYGPLSDRVGRRPVILVGMSIFMVATLIAMTTHSLTVLIAASAMQGMGTGVGGVMARTLPRDLYEGTQLRHANSLLNMGILVSPLLAPLIGGLLDTMWSWRACYAFLLVLCAGVTFSMARWMPETRPAGAPRTRLIASYKTLFGNGAFNCYLLMLIGGLAGIAVFEACSGVLMGAVLGLSSMAVSILFILPIPAAFFGAWFAGRPNKRFSTLMWQSVICCLLAGLMMWIPGWFGVMNVWTLLIPAALFFFGAGMLFPLATSGAMEPFPFLAGTAGALVGGLQNIGSGVLAWLSAMLPQTGQGSLGLLMTLMGLLILACWLPLASRISHQGQTV	MIMKRHRNVNLLLMLVLLVAVGQMAQTIYIPAIADMARDLNVREGAVQSVMGAYLLTYGVSQLFYGPISDRVGRRPVILVGMSIFMLATLVAVTTSSLTVLIAASAMQGMGTGVGGVMARTLPRDLYERTQLRHANSLLNMGILVSPLLAPLIGGLLDTMWNWRACYLFLLVLCAGVTFSMARWMPETRPVDAPRTRLLTSYKTLFGNGGFNCYLLMLIGGLAGIAAFEACSGVLMGAVLGLSSMTVSILFILPIPAAFFGAWFAGRPNKRFSTLMWQSVICCLLAGLLMWIPDWFGVMNVWTLLVPAALFFFGAGMLFPLATSGAMEPFPFLAGTAGALVGGLQNIGSGVLASLSAMLPQTGQGSLGLLMTLMGLLIVLCWLPLATRMSHQGQPV	1
gnl|SALMOIBER|SBO13_5_472	489966	490496	-	gnl|SALMOIBER|SBO27_4_3127	3441927	3442457	+	emrR	93.14	protein homolog model	n/a	fluoroquinolone antibiotic	antibiotic efflux	major facilitator superfamily (MFS) antibiotic efflux pump	MDSSFTPIEQMLKFRASRHEDFPYQEILLTRLCMHMQGKLLENRNKMLKAQGINETLFMALITLESQENHSIQPSELSCALGSSRTNATRIADELEKRGWIERRESDNDRRCLHLQLTEKGQAFLQEVLPPQHHCLHQLWSSLSTAEKDQLEHITRKLLTRLDQMEQEGTVLEALR	MDSSFTPIEQMLKFRASRHEDFPYQEILLTRLCMHMQGKLLENRNKMLKAQGINETLFMALITLESQENHSIQPSELSCALGSSRTNATRIADELEKRGWIERRESDNDRRCLHLQLTEKGQAFLQEVLPPQHHCLHQLWSSLSTAEKDQLEHITRKLLTRLDQMEQEGTVLEALR	MDSSFTPIEQMLKFRASRHEDFPYQEILLTRLCMHMQSKLLENRNKMLKAQGINETLFMALITLESQENHSIQPSELSCALGSSRTNATRIADELEKRGWIERRESDNDRRCLHLQLTEKGHEFLREVLPPQHNCLHQLWSALSTTEKDQLEQITRKLLSRLDQMEQDGVVLEAMS	1
gnl|SALMOIBER|SBO13_3_943	1028399	1029592	+	gnl|SALMOIBER|SBO27_4_894	980561	981754	-	E. coli acrA	91.44	protein homolog model	n/a	triclosan; glycylcycline; phenicol antibiotic; penam; cephalosporin; tetracycline antibiotic; fluoroquinolone antibiotic; rifamycin antibiotic	antibiotic efflux	resistance-nodulation-cell division (RND) antibiotic efflux pump	MNKNRGLTPLAVVLMLSGSLALTGCDDKQDQQGGQQMPEVGVVTLKTEPLQITTELPGRTVAYRIAEVRPQVSGIILKRNFVEGSDIEAGVSLYQIDPATYQATYDSAKGDLAKAQAAANIAELTVKRYQKLLGTQYISKQEYDQALADAQQATAAVVAAKAAVETARINLAYTKVTSPISGRIGKSSVTEGALVQNGQASALATVQQLDPIYVDVTQSSNDFLRLKQELANGSLKQENGKAKVDLVTSDGIKFPQSGTLEFSDVTVDQTTGSITLRAIFPNPDHTLLPGMFVRARLQEGTKPTALLVPQQGVTRTPRGDATVLVVGADNKVETRQIVANQAIGDKWLVTDGLKAGDRVVVSGLQKVRPGAQVKVQEITADNKQQAASGDQPAQPRS	MNKNRGLTPLAVVLMLSGSLALTGCDDKQDQQGGQQMPEVGVVTLKTEPLQITTELPGRTVAYRIAEVRPQVSGIILKRNFVEGSDIEAGVSLYQIDPATYQATYDSAKGDLAKAQAAANIAELTVKRYQKLLGTQYISKQEYDQALADAQQATAAVVAAKAAVETARINLAYTKVTSPISGRIGKSSVTEGALVQNGQASALATVQQLDPIYVDVTQSSNDFLRLKQELANGSLKQENGKAKVDLVTSDGIKFPQSGTLEFSDVTVDQTTGSITLRAIFPNPDHTLLPGMFVRARLQEGTKPTALLVPQQGVTRTPRGDATVLVVGADNKVETRQIVANQAIGDKWLVTDGLKAGDRVVVSGLQKVRPGAQVKVQEITADNKQQAASGDQPAQPRS	MNKNRGFTPLAVVLMLSGSLALTGCDDKQAQQGGQQMPAVGVVTVKTEPLQITTELPGRTSAYRIAEVRPQVSGIILKRNFKEGSDIEAGVSLYQIDPATYQATYDSAKGDLAKAQAAANIAQLTVNRYQKLLGTQYISKQEYDQALADAQQANAAVTAAKAAVETARINLAYTKVTSPISGRIGKSNVTEGALVQNGQATALATVQQLDPIYVDVTQSSNDFLRLKQELANGTLKQENGKAKVSLITSDGIKFPQDGTLEFSDVTVDQTTGSITLRAIFPNPDHTLLPGMFVRARLEEGLNPNAILVPQQGVTRTPRGDATVLVVGADDKVETRPIVASQAIGDKWLVTEGLKAGDRVVISGLQKVRPGVQVKAQEVTADNNQQAASGAQPEQSKS	1
gnl|SALMOIBER|SBO13_5_863	930594	931952	+	gnl|SALMOIBER|SBO27_4_2735	3000571	3001929	-	E. coli glpT with mutation conferring resistance to fosfomycin	97.57	protein variant model	E448K	fosfomycin	antibiotic target alteration	GlpT	MLSIFKPAPHKARLPAAEIDPTYRRLRWQIFLGIFFGYAAYYLVRKNFALAMPYLVEQGFSRGDLGFALSGISIAYGFSKFIMGSVSDRSNPRVFLPAGLILAAAVMLFMGFVPWATSSIAVMFVLLFLCGWFQGMGWPPCGRTMVHWWSQKERGGIVSVWNCAHNVGGGIPPLLFLLGMAWFNDWKAALYMPAFGAIVVALFAFAMMRDTPQSCGLPPIEEYKNDYPDDYNEKAEEELTAKQIFMQYVLPNKLLWYIAIANVFVYLLRYGILDWSPTYLKEVKHFALDKSSWAYFLYEYAGIPGTLLCGWMSDKVFRGNRGATGVFFMTLVTIATIVYWMNPAGNPTVDMICMIVIGFLIYGPVMLIGLHALELAPKKAAGTAAGFTGLFGYLGGSVA…	MLSIFKPAPHKARLPAAEIDPTYRRLRWQIFLGIFFGYAAYYLVRKNFALAMPYLVEQGFSRGDLGFALSGISIAYGFSKFIMGSVSDRSNPRVFLPAGLILAAAVMLFMGFVPWATSSIAVMFVLLFLCGWFQGMGWPPCGRTMVHWWSQKERGGIVSVWNCAHNVGGGIPPLLFLLGMAWFNDWKAALYMPAFGAIVVALFAFAMMRDTPQSCGLPPIEEYKNDYPDDYNEKAEEELTAKQIFMQYVLPNKLLWYIAIANVFVYLLRYGILDWSPTYLKEVKHFALDKSSWAYFLYEYAGIPGTLLCGWMSDKVFRGNRGATGVFFMTLVTIATIVYWMNPAGNPTVDMICMIVIGFLIYGPVMLIGLHALELAPKKAAGTAAGFTGLFGYLGGSVA…	MLSIFKPAPHKARLPAAEIDPTYRRLRWQIFLGIFFGYAAYYLVRKNFALAMPYLVEQGFSRGDLGFALSGISIAYGFSKFIMGSVSDRSNPRVFLPAGLILAAAVMLFMGFVPWATSSIAVMFVLLFLCGWFQGMGWPPCGRTMVHWWSQKERGGIVSVWNCAHNVGGGIPPLLFLLGMAWFNDWHAALYMPAFCAILVALFAFAMMRDTPQSCGLPPIEEYKNDYPDDYNEKAEQELTAKQIFMQYVLPNKLLWYIAIANVFVYLLRYGILDWSPTYLKEVKHFALDKSSWAYFLYEYAGIPGTLLCGWMSDKVFRGNRGATGVFFMTLVTIATIVYWMNPAGNPTVDMICMIVIGFLIYGPVMLIGLHALELAPKKAAGTAAGFTGLFGYLGGSVA…	1
gnl|SALMOIBER|SBO13_3_617	659692	660942	-	gnl|SALMOIBER|SBO27_4_1220	1349211	1350461	+	E. coli mdfA	87.71	protein homolog model	n/a	rhodamine; benzalkonium chloride; tetracycline antibiotic	antibiotic efflux	major facilitator superfamily (MFS) antibiotic efflux pump	MHNRLQSGARLGRQALLFPLCLVLYEFSTYIGNDMIQPGMLAVVEQYQASLDWVPTSMTAYLAGGMFLQWLLGPLSDRIGRRPVMLAGVVWFIVTCLATLLAKNIEQFTFLRFLQGISLCFIGAVGYAAIQESFEEAVCIKITALMANVALIAPLLGPLVGAAWVHVLPWEGMFILFAALAAIAFFGLQRAMPETATRRGETLSLKALGRDYRLVIKNRRFVAGALALGFVSLPLLAWIAQSPIIIISGEQLSSYEYGLLQVPVFGALIAGNLVLARLTSRRTVRSLIVMGGWPIVAGLIIAAAATVVSSHAYLWMTAGLSLYAFGIGLANAGLVRLTLFSSDMSKGTVSAAMGMLQMLIFTVGIEVSKHAWLSGGNGLFSLFNLANGILWLLLMLVFL…	MHNRLQSGARLGRQALLFPLCLVLYEFSTYIGNDMIQPGMLAVVEQYQASLDWVPTSMTAYLAGGMFLQWLLGPLSDRIGRRPVMLAGVVWFIVTCLATLLAKNIEQFTFLRFLQGISLCFIGAVGYAAIQESFEEAVCIKITALMANVALIAPLLGPLVGAAWVHVLPWEGMFILFAALAAIAFFGLQRAMPETATRRGETLSLKALGRDYRLVIKNRRFVAGALALGFVSLPLLAWIAQSPIIIISGEQLSSYEYGLLQVPVFGALIAGNLVLARLTSRRTVRSLIVMGGWPIVAGLIIAAAATVVSSHAYLWMTAGLSLYAFGIGLANAGLVRLTLFSSDMSKGTVSAAMGMLQMLIFTVGIEVSKHAWLSGGNGLFSLFNLANGILWLLLMLVFL…	MQNKLASGARLGRQALLFPLCLVLYEFSTYIGNDMRQPGMLENVEQYQAGIEWVPTSMNAYLAGGMFIQWLLGPLSDRIGRRPVMLAGVVWFIVTCLAILLAQNIEQFTLLRFLHGISLCFIGAVGYDAIQESFEEAVCIKITALMANVALIAPLLGPLVGASWIHVLPWEGMFVLFAALAAISFFGLQRAMPETATRIGEKLSLKELGRDYKLVLKNGRFVAGALALGFLSLPLLAWIAQSPIIIITGEQLSSYEYGLLQVPIFGALIAGNLLLARLTSRRTVRSLIIMGGWPIMIGLLVAAAATVISSHAYLWMTAGLSIYAFGIGLANAGLVRLTLFASVMSKGTVSAAMGMLQMLIFTVGIEISKHAWLNGGNGLFNLFNLVNGILLLSLMVIFL…	1
gnl|SALMOIBER|SBO13_1_304	333460	334851	+	gnl|SALMOIBER|SBO27_3_654	681652	683043	-	E. coli uhpT with mutation conferring resistance to fosfomycin	95.9	protein variant model	E350Q	fosfomycin	antibiotic target alteration	UhpT	MLAFLNQVRKPTLDLPLDVRRKMWFKPFMQSYLVVFIGYLTMYLIRKNFNIAQNDMISTYGLSMTELGMIGLGFSITYGVGKTLVSYYADGKNTKQFLPFMLILSAICMLGFSASMGAGSTSLFLMIAFYALSGFFQSTGGSCSYSTITKWTPRRKRGTFLGFWNISHNLGGAGAAGVALFGANYLFDGHVIGMFIFPSIIALIVGFIGLRFGSDSPESYGLGKAEELFGEEISEEDKETEENEMTKWQIFVEYVLKNKVIWLLCFSNIFLYVVRIGIDQWSTVYAFQELKLSKEVAIQGFTLFEVGALVGTLLWGWLSDLANGRRALVACVALALIIATLGVYQHASNQYIYLASLFALGFLVFGPQLLIGVAAVGFVPKKAIGAADGIKGTFAYLIG…	MLAFLNQVRKPTLDLPLDVRRKMWFKPFMQSYLVVFIGYLTMYLIRKNFNIAQNDMISTYGLSMTELGMIGLGFSITYGVGKTLVSYYADGKNTKQFLPFMLILSAICMLGFSASMGAGSTSLFLMIAFYALSGFFQSTGGSCSYSTITKWTPRRKRGTFLGFWNISHNLGGAGAAGVALFGANYLFDGHVIGMFIFPSIIALIVGFIGLRFGSDSPESYGLGKAEELFGEEISEEDKETEENEMTKWQIFVEYVLKNKVIWLLCFSNIFLYVVRIGIDQWSTVYAFQELKLSKEVAIQGFTLFEVGALVGTLLWGWLSDLANGRRALVACVALALIIATLGVYQHASNQYIYLASLFALGFLVFGPQLLIGVAAVGFVPKKAIGAADGIKGTFAYLIG…	MLAFLNQVRKPTLDLPLEVRRKMWFKPFMQSYLVVFIGYLTMYLIRKNFNIAQNDMISTYGLSMTQLGMIGLGFSITYGVGKTLVSYYADGKNTKQFLPFMLILSAICMLGFSASMGSGSVSLFLMIAFYALSGFFQSTGGSCSYSTITKWTPRRKRGTFLGFWNISHNLGGAGAAGVALFGANYLFDGHVIGMFIFPSIIALIVGFIGLRYGSDSPESYGLGKAEELFGEEISEEDKETESTDMTKWQIFVEYVLKNKVIWLLCFANIFLYVVRIGIDQWSTVYAFQELKLSKAVAIQGFTLFEAGALVGTLLWGWLSDLANGRRGLVACIALALIIATLGVYQHASNEYIYLASLFALGFLVFGPQLLIGVAAVGFVPKKAIGAADGIKGTFAYLIG…	1
gnl|SALMOIBER|SBO13_5_1435	1578688	1579101	-	gnl|SALMOIBER|SBO27_4_2165	2353222	2353635	+	h-ns	94.89	protein homolog model	n/a	macrolide antibiotic; penam; cephamycin; tetracycline antibiotic; cephalosporin; fluoroquinolone antibiotic	antibiotic efflux	resistance-nodulation-cell division (RND) antibiotic efflux pump; major facilitator superfamily (MFS) antibiotic efflux pump	MSEALKILNNIRTLRAQARECTLETLEEMLEKLEVVVNERREEESAAAAEVEERTRKLQQYREMLIADGIDPNELLNSMAAAKSGTKAKRAARPAKYSYVDENGETKTWTGQGRTPAVIKKAMEEQGKQLEDFLIKE	MSEALKILNNIRTLRAQARECTLETLEEMLEKLEVVVNERREEESAAAAEVEERTRKLQQYREMLIADGIDPNELLNSMAAAKSGTKAKRAARPAKYSYVDENGETKTWTGQGRTPAVIKKAMEEQGKQLEDFLIKE	MSEALKILNNIRTLRAQARECTLETLEEMLEKLEVVVNERREEESAAAAEVEERTRKLQQYREMLIADGIDPNELLNSLAAVKSGTKAKRAQRPAKYSYVDENGETKTWTGQGRTPAVIKKAMDEQGKSLDDFLIKQ	1
gnl|SALMOIBER|SBO13_3_769	834309	834986	+	gnl|SALMOIBER|SBO27_4_1068	1175167	1175844	-	kdpE	92.41	protein homolog model	n/a	aminoglycoside antibiotic	antibiotic efflux	kdpDE	VTNVLIVEDEQAIRRFLRAALEGDGLRVYEAETLQRGLLEAATRKPDLIILDLGLPDGDGIDFIRDLRQWSAIPVIVLSARSEESDKIAALDAGADDYLSKPFGIGELQARLRVALRRHAASPCADPIVRFSSVTVDLAARLIHRGDEEIHLTPIEFRLLAVLLNNAGKVLTQRQLLNQVWGPNAVEHSHYLRIYMGHLRQKLEQDPTRPRHFITETGIGYRFMP	VTNVLIVEDEQAIRRFLRAALEGDGLRVYEAETLQRGLLEAATRKPDLIILDLGLPDGDGIDFIRDLRQWSAIPVIVLSARSEESDKIAALDAGADDYLSKPFGIGELQARLRVALRRHAASPCADPIVRFSSVTVDLAARLIHRGDEEIHLTPIEFRLLAVLLNNAGKVLTQRQLLNQVWGPNAVEHSHYLRIYMGHLRQKLEQDPTRPRHFITETGIGYRFMP	MTNVLIVEDEQAIRRFLRTALEGDGMRVFEAETLQRGLLEAATRKPDLIILDLGLPDGDGIEFIRDLRQWSAVPVIVLSARSEESDKIAALDAGADDYLSKPFGIGELQARLRVALRRHSATTAPDPLVKFSDVTVDLAARVIHRGEEEVHLTPIEFRLLAVLLNNAGKVLTQRQLLNQVWGPNAVEHSHYLRIYMGHLRQKLEQDPARPRHFITETGIGYRFML	1
gnl|SALMOIBER|SBO13_5_1730	1893495	1893878	-	gnl|SALMOIBER|SBO27_4_1860	2031898	2032281	-	marA	95.24	protein homolog model	n/a	triclosan; glycylcycline; cephalosporin; penam; cephamycin; monobactam; penem; tetracycline antibiotic; fluoroquinolone antibiotic; rifamycin antibiotic; phenicol antibiotic; carbapenem	reduced permeability to antibiotic; antibiotic efflux	General Bacterial Porin with reduced permeability to beta-lactams; resistance-nodulation-cell division (RND) antibiotic efflux pump	MSRRNTDAITIHSILDWIEDNLESPLSLEKVSERSGYSKWHLQRMFKKETGHSLGQYIRSRKMTEIAQKLKESNEPILYLAERYGFESQQTLTRTFKNYFDVPPHKYRITNMHGESRYMLPLNHGNC	MSRRNTDAITIHSILDWIEDNLESPLSLEKVSERSGYSKWHLQRMFKKETGHSLGQYIRSRKMTEIAQKLKESNEPILYLAERYGFESQQTLTRTFKNYFDVPPHKYRITNMHGESRYMLPLNHGNC	MSRRNTDAITIHSILDWIEDNLESPLSLEKVSERSGYSKWHLQRMFKKETGHSLGQYIRSRKMTEIAQKLKESNEPILYLAERYGFESQQTLTRTFKNYFDVPPHKYRMTNMQGESRFLHPLNHYNS	1
gnl|SALMOIBER|SBO13_3_544	571570	573318	-	gnl|SALMOIBER|SBO27_4_1293	1436473	1438221	+	msbA	96.56	protein homolog model	n/a	nitroimidazole antibiotic	antibiotic efflux	ATP-binding cassette (ABC) antibiotic efflux pump	MHNDKDLSTWQTFRRLWPTIAPFKAGLIVAGIALILNAASDTFMLSLLKPLLDDGFGKTDRSVLLWMPLVVIGLMVLRGITSYVSSYCISWVSGKVVMTMRRRLFGHMMGMPVAFFDKQSTGTLLSRITYDSEQVASSSSGALITVVREGASIIGLFIMMFYYSWQLSIILVVLAPIVSIAIRVVSKRFRSISKNMQNTMGQVTTSAEQMLKGHKEVLIFGGQEVETKRFDKVSNKMRLQGMKMVSASSISDPIIQLIASLALAFVLYAASFPSVMDSLTAGTITVVFSSMIALMRPLKSLTNVNAQFQRGMAACQTLFAILDSEQEKDEGKRVIDRATGDLEFRNVTFTYPGREVPALRNINLKIPAGKTVALVGRSGSGKSTIASLITRFYDIDEGH…	MHNDKDLSTWQTFRRLWPTIAPFKAGLIVAGIALILNAASDTFMLSLLKPLLDDGFGKTDRSVLLWMPLVVIGLMVLRGITSYVSSYCISWVSGKVVMTMRRRLFGHMMGMPVAFFDKQSTGTLLSRITYDSEQVASSSSGALITVVREGASIIGLFIMMFYYSWQLSIILVVLAPIVSIAIRVVSKRFRSISKNMQNTMGQVTTSAEQMLKGHKEVLIFGGQEVETKRFDKVSNKMRLQGMKMVSASSISDPIIQLIASLALAFVLYAASFPSVMDSLTAGTITVVFSSMIALMRPLKSLTNVNAQFQRGMAACQTLFAILDSEQEKDEGKRVIDRATGDLEFRNVTFTYPGREVPALRNINLKIPAGKTVALVGRSGSGKSTIASLITRFYDIDEGH…	MHNDKDLSTWQTFRRLWPTIAPFKAGLIVAGVALILNAASDTFMLSLLKPLLDDGFGKTDRSVLVWMPLVVIGLMILRGITSYVSSYCISWVSGKVVMTMRRRLFGHMMGMPVSFFDKQSTGTLLSRITYDSEQVASSSSGALITVVREGASIIGLFIMMFYYSWQLSIILIVLAPIVSIAIRVVSKRFRNISKNMQNTMGQVTTSAEQMLKGHKEVLIFGGQEVETKRFDKVSNRMRLQGMKMVSASSISDPIIQLIASLALAFVLYAASFPSVMDSLTAGTITVVFSSMIALMRPLKSLTNVNAQFQRGMAACQTLFTILDSEQEKDEGKRVIERATGDVEFRNVTFTYPGRDVPALRNINLKIPAGKTVALVGRSGSGKSTIASLITRFYDIDEGE…	1
gnl|SALMOIBER|SBO13_3_203	203753	204166	-	gnl|SALMOIBER|SBO27_4_1633	1804080	1804493	+	msrB	85.4	protein homolog model	n/a	streptogramin antibiotic; macrolide antibiotic	antibiotic efflux	ATP-binding cassette (ABC) antibiotic efflux pump	MANQSSAEELKKKLSEMQFYVTQDRGTEPPFTGRLLHNKRDGVYHCLVCDTPLFHSHTKYDSGCGWPSFYEPVSEEAIRYIDDFSHGMQRVEIRCGNCDAHLGHVFPDGPQPTGERYCVNSASLAFSDEKNGDQLKG	MANQSSAEELKKKLSEMQFYVTQDRGTEPPFTGRLLHNKRDGVYHCLVCDTPLFHSHTKYDSGCGWPSFYEPVSEEAIRYIDDFSHGMQRVEIRCGNCDAHLGHVFPDGPQPTGERYCVNSASLAFSDEKNGDQLKG	MANKPSAEELKKNLSEMQFYVTQNHGTEPPFTGRLLHNKRDGVYHCLICDAPLFHSQTKYDSGCGWPSFYEPVSEESIRYIKDLSHGMQRIEIRCGNCDAHLGHVFPDGPQPTGERYCVNSASLRFTDGENGEEING	1
gnl|SALMOIBER|SBO13_1_819	877525	878904	-	gnl|SALMOIBER|SBO27_3_141	137788	139167	+	patA	93.89	protein homolog model	n/a	fluoroquinolone antibiotic	antibiotic efflux	ATP-binding cassette (ABC) antibiotic efflux pump	LNRLPSSASALACSAHALNLIEKRTLNHEEMKALNREVIDYFKEHVNPGFLEYRKSVTAGGDYGAVEWQAGSLNTLVNTQGQEFIDCLGGFGIFNVGHRNPVVVSAVQNQLAKQPLHSQELLDPLRAMLAKTLAALTPGKLKYSFFCNSGTESVEAALKLAKAYQSPRGRFTFIATSGAFHGKSLGALSATAKSAFRRPFMPLLPGFRHVPFGNIDAMRMAFSEGKKTGDEIAAVILEPIQGEGGVILPPQGYLTEVRKLCDEFGALMILDEVQTGMGRTGKMFACEHENVQPDILCLAKALGGGVMPIGATIATEEVFSVLFDNPFLHTTTFGGNPLACAAALATINVLLEQSLPAQAEQKGDTLLDGFRQLAREYPNLVHDARGKGMLMAIEFVDNE…	LNRLPSSASALACSAHALNLIEKRTLNHEEMKALNREVIDYFKEHVNPGFLEYRKSVTAGGDYGAVEWQAGSLNTLVNTQGQEFIDCLGGFGIFNVGHRNPVVVSAVQNQLAKQPLHSQELLDPLRAMLAKTLAALTPGKLKYSFFCNSGTESVEAALKLAKAYQSPRGRFTFIATSGAFHGKSLGALSATAKSAFRRPFMPLLPGFRHVPFGNIDAMRMAFSEGKKTGDEIAAVILEPIQGEGGVILPPQGYLTEVRKLCDEFGALMILDEVQTGMGRTGKMFACEHENVQPDILCLAKALGGGVMPIGATIATEEVFSVLFDNPFLHTTTFGGNPLACAAALATINVLLEQSLPAQAEQKGDTLLDGFRQLAREYPNLVHDARGKGMLMAIEFVDNE…	MNRLPSSASALACSAHALNLIEKRTLDHEEMKALNREVIEYFKEHVNPGFLEYRKSVTAGGDYGAVEWQAGSLNTLVDTQGQEFIDCLGGFGIFNVGHRNPVVVSAVQNQLAKQPLHSQELLDPLRAMLAKTLAALTPGKLKYSFFCNSGTESVEAALKLAKAYQSPRGKFTFIATSGAFHGKSLGALSATAKSTFRKPFMPLLPGFRHVPFGNIEAMRTALNECKKTGDDVAAVILEPIQGEGGVILPPPGYLTAVRKLCDEFGALMILDEVQTGMGRTGKMFACEHENVQPDILCLAKALGGGVMPIGATIATEEVFSVLFDNPFLHTTTFGGNPLACAAALATINVLLEQNLPAQAEQKGDMLLDGFRQLAREYPDLVQEARGKGMLMAIEFVDNE…	1
gnl|SALMOIBER|SBO13_5_853	919380	920363	-	gnl|SALMOIBER|SBO27_4_2745	3012160	3013143	+	pmrF	87.11	protein homolog model	n/a	peptide antibiotic	antibiotic target alteration	pmr phosphoethanolamine transferase	MFDAAPIKKVSVVIPVYNEQESLPELIRRTTAACESLGKAWEILLIDDGSSDSSAELMVKASQEAGSHIISILLNRNYGQHAAIMAGFSHVSGDLIITLDADLQNPPEEIPRLVAKADEGFDVVGTVRQNRQDTLFRKSASKIINLLIQRTTGKAMGDYGCMLRAYRRPIIDTMLRCHERSTFIPILANIFARRATEIPVHHAEREFGDSKYSFMRLINLMYDLVTCLTTTPLRLLSLLGSVIAIGGFSLSVLLIVLRLALGPQWAAEGVFMLFAVLFTFIGAQFIGMGLLGEYIGRIYNDVRARPRYFVQQVIYPESTPFTEESHQ	MFDAAPIKKVSVVIPVYNEQESLPELIRRTTAACESLGKAWEILLIDDGSSDSSAELMVKASQEAGSHIISILLNRNYGQHAAIMAGFSHVSGDLIITLDADLQNPPEEIPRLVAKADEGFDVVGTVRQNRQDTLFRKSASKIINLLIQRTTGKAMGDYGCMLRAYRRPIIDTMLRCHERSTFIPILANIFARRATEIPVHHAEREFGDSKYSFMRLINLMYDLVTCLTTTPLRLLSLLGSVIAIGGFSLSVLLIVLRLALGPQWAAEGVFMLFAVLFTFIGAQFIGMGLLGEYIGRIYNDVRARPRYFVQQVIYPESTPFTEESHQ	MFEIHPVKKVSVVIPVYNEQESLPELIRRTTTACESLGKEYEILLIDDGSSDNSAHMLVEASQAENSHIVSILLNRNYGQHSAIMAGFSHVTGDLIITLDADLQNPPEEIPRLVAKADEGYDVVGTVRQNRQDSWFRKTASKMINRLIQRTTGKAMGDYGCMLRAYRRHIVDAMLHCHERSTFIPILANIFARRAIEIPVHHAEREFGESKYSFMRLINLMYDLVTCLTTTPLRMLSLLGSIIAIGGFSIAVLLVILRLTFGPQWAAEGVFMLFAVLFTFIGAQFIGMGLLGEYIGRIYTDVRARPRYFVQQVIRPSSKENE	1
gnl|SALMOIBER|SBO13_5_1216	1322526	1323248	+	gnl|SALMOIBER|SBO27_4_2383	2609075	2609797	-	sdiA	95.42	protein homolog model	n/a	triclosan; glycylcycline; phenicol antibiotic; penam; cephalosporin; tetracycline antibiotic; fluoroquinolone antibiotic; rifamycin antibiotic	antibiotic efflux	resistance-nodulation-cell division (RND) antibiotic efflux pump	MQENDFFTWRRAMLLRFQEMATAEDVYTELQYQTQRLEFDYYALCVRHPIPFTRPKISLRTTYPQAWVTHYQSENYFAIDPVLKPENFRQGHLHWDDVLFHEAQAMWDAAQRFGLCRSVTQCVMLPNRALGFLSVSRGSLRCTSFTYDEVELRLQLLARESLSALTRLEDDMVMVPEMRFSKREKEILKWTAEGKTSSEIAIILSISENTVNFHQKNMQKKFNAPNKTQIACYAAATGLI	MQENDFFTWRRAMLLRFQEMATAEDVYTELQYQTQRLEFDYYALCVRHPIPFTRPKISLRTTYPQAWVTHYQSENYFAIDPVLKPENFRQGHLHWDDVLFHEAQAMWDAAQRFGLCRSVTQCVMLPNRALGFLSVSRGSLRCTSFTYDEVELRLQLLARESLSALTRLEDDMVMVPEMRFSKREKEILKWTAEGKTSSEIAIILSISENTVNFHQKNMQKKFNAPNKTQIACYAAATGLI	MQENDFFTWRRAMLLRFQEMAAAEDVYTELQYQTQRLEFDYYALCVRHPVPFTRPKISLRTTYPPAWVTHYQSENYFAIDPVLKPENFRQGHLHWDDVLFHEAKAMWDAAQRFGLRRGVTQCVMLPNRALGFLSFSRSSLRCSSFTYDEVELRLQLLARESLSALTRFEDDMVMAPEMRFSKREKEILKWTAEGKTSSEIAIILSISENTVNFHQKNMQKKFNAPNKTQIACYAAATGLI	1
