# Supplementary material for: Genome analysis of Salmonella enterica subsp. diarizonae isolates from invasive human infections reveals enrichment of virulence-related functions in lineage ST1256
Source: BMC Genomics. 2019 Jan 31;20:99. doi: 10.1186/s12864-018-5352-z (PMC6357384; doi:10.1186/s12864-018-5352-z)
Supplement: Supplementary file 4 — Table S3. S. enterica subsp. diarizonae genomes available in Enterobase in a accesible status (XLSX 162 kb) [file 12864_2018_5352_MOESM4_ESM.xlsx]

## Sheet: diarizonae-genomes-Enterobase
Table S3. S. enterica subsp. diarizonae genomes available in Enterobase in a accesible status
Uberstrain	Name	Data Source(Accession No.;Sequencing Platform;Sequencing Library;Insert Size;Experiment;Bases;Average Length;Status)	Barcode	Source Niche	Source Type	Source Details	Collection Year	Collection Month	Collection Day	Collection Time	Continent	Country	Region	District	City	Post Code	Latitude	Longitude	Serovar	Subspecies	Disease	Antigenic Formulas	Lab Contact	Phage Type	Comment	Bio Project ID	Project ID	Sample ID	Secondary Sample ID	Date Entered	Release Date	ST	Differences	eBG		Lineage	Subspecies	aroC	dnaN	hemD	hisD	purE	sucA	thrA	Assembly status
SAL_AA0175AA	2351/78	traces-0hgKRLx;7GeneMLST;ND;;NA;;	SAL_AA0175AA		Reptile	Iguana	1978				North America	United States								IIIb		52:z:z52	F.X.Weill, Institut Pasteur			NA	NA	NA	NA	2015-08-26		9	NaN	220	Iiib 61:I:Z53			33	26	30	55	21	87	134	draft genome
SAL_GA9774AA	NYVetLIRN-4	SRR4292608;ILLUMINA;Paired;500;SRX2188091;442736580;242	SAL_GA9774AA	Wild animal	Reptile	Varanus komodoensis feces	2016	1			North America	United States	New York		New York				Iiib 38:K:Z	IIIb			Food and Drug Administration - Center for Food Safety and Applied Nutrition (US)			PRJNA324570	SRP090352	SAMN05710830	SRS1710901	2016-09-24	2015-01-01	9	NaN	220	Iiib 61:I:Z53			33	26	30	55	21	87	134	draft genome
SAL_JA1436AA	ADRDL-971	SRR5409895;ILLUMINA;Paired;500;SRX2702012;953624160;230	SAL_JA1436AA	Wild animal	Reptile	Reptile Intestine (Reptilia)	1992	9			North America	United States	Oklahoma							IIIb			Food and Drug Administration - Center for Food Safety and Applied Nutrition (US)			PRJNA280335	SRP059853	SAMN06333695	SRS2095855	2017-04-06	2017-04-03	9	NaN	220	Iiib 61:I:Z53			33	26	30	55	21	87	134	draft genome
SAL_MA1783AA	304619	SRR6191631;ILLUMINA;Paired;;SRX3301658;482084000;100	SAL_MA1783AA	Human	Human	human; Homo sapiens	2016	9			Europe	United Kingdom							Unnamed	IIIb			Public Health England			PRJNA248792	SRP042645	SAMN07812774	SRS2609179	2017-10-20	2017-10-20	9	NaN	220	Iiib 61:I:Z53			33	26	30	55	21	87	134	draft genome
SAL_MA2372AA	245131	SRR6193047;ILLUMINA;Paired;;SRX3303004;265475924;98	SAL_MA2372AA	Human	Human	human; Homo sapiens	2016	4			Europe	United Kingdom							Unnamed	IIIb			Public Health England			PRJNA248792	SRP042645	SAMN07816298	SRS2610474	2017-10-22	2017-10-21	9	NaN	220	Iiib 61:I:Z53			33	26	30	55	21	87	134	draft genome
SAL_MA4013AA	294779	SRR6233889;ILLUMINA;Paired;;SRX3342302;320805312;96	SAL_MA4013AA	Human	Human	Faeces	2016	9	1		Europe	United Kingdom	England	West Midlands					Unnamed	IIIb			Public Health England			PRJNA248792	SRP042645	SAMN07946498	SRS2643698	2017-10-31	2017-10-31	9	NaN	220	Iiib 61:I:Z53			33	26	30	55	21	87	134	draft genome
SAL_DA9957AA	FNE0047	SRR1153373;ILLUMINA;Paired;500;SRX457654;649714080;222	SAL_DA9957AA	Environment	Plant	sesame, whole	2011	4			Asia	India							Iiib 61:L,Z13:1,7	IIIb			Food and Drug Administration - Center for Food Safety and Applied Nutrition (US)			PRJNA186035	SRP018785	SAMN02345172	SRS549914	2015-08-27	2014-01-31	16	NaN	9	Virchow			6	7	10	10	8	10	14	draft genome
SAL_NA8968AA	ADRDL-1249	SRR6667086;ILLUMINA;Paired;500;SRX3643947;;	SAL_NA8968AA	Companion animal	Canine	Canine Feces (Canis lupus familiaris)	2005	6			North America	United States	Oklahoma						53:Z10:Z	IIIb			FDA Center for Food Safety and Applied Nutrition			PRJNA280335	SRP059853	SAMN07965076	SRS2908693	2018-02-07	2018-02-02	31	NaN	7	Newport			2	2	15	14	15	20	12	draft genome
SAL_AA2811AA	JEO307	traces-0SoByhG;7GeneMLST;ND;;NA;;	SAL_AA2811AA																	IIIb		61:i:z	KVL			NA	NA	NA	NA	2015-08-26		57	NaN	225	Iiib 60:R:E,N,X,Z15			28	26	30	25	21	27	28	draft genome
SAL_MA1909AA	267053	SRR6191357;ILLUMINA;Paired;;SRX3301384;623618226;99	SAL_MA1909AA				2016	6			Europe	United Kingdom							Unnamed	IIIb			Public Health England			PRJNA248792	SRP042645	SAMN07812499	SRS2608912	2017-10-20	2017-10-20	57	NaN	225	Iiib 60:R:E,N,X,Z15			28	26	30	25	21	27	28	draft genome
SAL_AA2812AA	9993_09	traces-0kcKvQR;7GeneMLST;ND;;NA;;	SAL_AA2812AA		Environment		2009				Europe	France								IIIb		48:r:z:Rz50	F.X.Weill, Institut Pasteur			NA	NA	NA	NA	2015-08-26		58	NaN	NaN				29	27	30	26	21	28	28	draft genome
SAL_AA2813AA	JEO823	traces-0ejwmWm;7GeneMLST;ND;;NA;;	SAL_AA2813AA																	IIIb		48:r:z	KVL			NA	NA	NA	NA	2015-08-26		58	NaN	NaN				29	27	30	26	21	28	28	draft genome
SAL_BA1624AA	FDA00001402	SRR2124518;ILLUMINA;Paired;500;SRX1116035;551269584;237,SRR2085702;ILLUMINA;Paired;500;SRX1079848;422666736;227	SAL_BA1624AA	Aquatic	Shellfish	crab, cut	2009	12			Asia	India								IIIb			Food and Drug Administration - Center for Food Safety and Applied Nutrition (US)			PRJNA186035	SRP018785	SAMN02844787	SRS977962	2015-08-26	2015-07-22	58	NaN	NaN				29	27	30	26	21	28	28	draft genome
SAL_AA2824AA	555-69	traces-0szdudC;7GeneMLST;ND;;NA;;	SAL_AA2824AA				1969				Europe	Sweden								IIIb		60:r:e,n,x,z15	F.X.Weill, Institut Pasteur			NA	NA	NA	NA	2015-08-26		63	NaN	225	Iiib 60:R:E,N,X,Z15			33	26	30	26	21	32	28	draft genome
SAL_AA2825AA	JEO1863	traces-0WMvJWd;7GeneMLST;ND;;NA;;	SAL_AA2825AA																	IIIb		60:r:z	KVL			NA	NA	NA	NA	2015-08-26		63	NaN	225	Iiib 60:R:E,N,X,Z15			33	26	30	26	21	32	28	draft genome
SAL_AA2826AA	9973_09	traces-0MlqUrr;7GeneMLST;ND;;NA;;	SAL_AA2826AA		Reptile	Snake	2009				Europe	Germany								IIIb		60:r:e,n,x,z15:[Rz55]	F.X.Weill, Institut Pasteur			NA	NA	NA	NA	2015-08-26		63	NaN	225	Iiib 60:R:E,N,X,Z15			33	26	30	26	21	32	28	draft genome
SAL_BA1942AA	FDA00000992	SRR2102437;ILLUMINA;Paired;500;SRX1097043;746393440;229	SAL_BA1942AA	Food	Plant	cilantro sauce	2006	5			North America	Mexico								IIIb			Food and Drug Administration - Center for Food Safety and Applied Nutrition (US)			PRJNA186035	SRP018785	SAMN02844377	SRS992330	2015-08-27	2015-07-14	63	NaN	225	Iiib 60:R:E,N,X,Z15			33	26	30	26	21	32	28	draft genome
SAL_BA3045AA	NY_FSL S10-1123	SRR1002803;ILLUMINA;Paired;500;SRX360277;750726358;179	SAL_BA3045AA	Environment	Water	ND	2010	10			North America	United States	Florida						Rough:R:Z	IIIb			Food and Drug Administration - Center for Food Safety and Applied Nutrition (US)			PRJNA183850	SRP028607	SAMN01902452	SRS487490	2015-08-27	2013-09-25	63	NaN	225	Iiib 60:R:E,N,X,Z15			33	26	30	26	21	32	28	draft genome
SAL_CA1587AA	01-0170	SRR493640;ILLUMINA;Paired;300;SRX145748;183189372;142,SRR493642;ION_TORRENT;Single;;SRX145749;;	SAL_CA1587AA																	IIIb			Food and Drug Administration - Center for Food Safety and Applied Nutrition (US)			PRJNA161287	SRP012623	SAMN00990751	SRS311959	2015-08-27	2012-05-04	63	NaN	225	Iiib 60:R:E,N,X,Z15			33	26	30	26	21	32	28	draft genome
SAL_DA9786AA	MDH-2013-00063	SRR1164548;ILLUMINA;Paired;500;SRX467124;473769600;240	SAL_DA9786AA	Environment	Plant	sprouts	2009	1			North America	United States	Minnesota							IIIb			Food and Drug Administration - Center for Food Safety and Applied Nutrition (US)			PRJNA215333	SRP032981	SAMN02378068	SRS554792	2015-08-27	2014-02-06	63	NaN	225	Iiib 60:R:E,N,X,Z15			33	26	30	26	21	32	28	draft genome
SAL_DA9997AA	FAR0025	SRR1139521;ILLUMINA;Paired;500;SRX446413;307071450;175	SAL_DA9997AA	Food	Plant	aloe vera powder, dried	2010	7			North America	Mexico							Iiib	IIIb			Food and Drug Administration - Center for Food Safety and Applied Nutrition (US)			PRJNA186035	SRP018785	SAMN02344890	SRS541491	2015-08-27	2014-01-22	63	NaN	225	Iiib 60:R:E,N,X,Z15			33	26	30	26	21	32	28	draft genome
SAL_EA0280AA	FCC0085	SRR1068340;ILLUMINA;Paired;500;SRX404474;482314560;182	SAL_EA0280AA	Environment	Plant	dried pasilla peppers	2010	4			North America	Mexico							Iiib 60:R:E,N,X,Z15	IIIb			Food and Drug Administration - Center for Food Safety and Applied Nutrition (US)			PRJNA186035	SRP018785	SAMN02344789	SRS524059	2015-08-27	2014-01-03	63	NaN	225	Iiib 60:R:E,N,X,Z15			33	26	30	26	21	32	28	draft genome
SAL_EA0362AA	FL_EPI-049	SRR1067631;ILLUMINA;Paired;500;SRX403812;338994832;214	SAL_EA0362AA	Environment	Soil/Dust	potato farm	2011	12			North America	United States	Florida							IIIb			Food and Drug Administration - Center for Food Safety and Applied Nutrition (US)			PRJNA183848	SRP028812	SAMN01924604	SRS523530	2015-08-27	2014-01-02	63	NaN	225	Iiib 60:R:E,N,X,Z15			33	26	30	26	21	32	28	draft genome
SAL_EA0493AA	FAR0023	SRR1048256;ILLUMINA;Paired;500;SRX390805;295218768;191	SAL_EA0493AA	Environment	Plant	cucumbers, fresh	2010	7			North America	Mexico							Iiib	IIIb			Food and Drug Administration - Center for Food Safety and Applied Nutrition (US)			PRJNA186035	SRP018785	SAMN02344889	SRS514205	2015-08-27	2013-12-16	63	NaN	225	Iiib 60:R:E,N,X,Z15			33	26	30	26	21	32	28	draft genome
SAL_EA4686AA	IEH-NGS-SAL-03099	SRR2890048;ILLUMINA;Paired;500;SRX1409686;771764448;208	SAL_EA4686AA	Environment	Plant	leafy greens	2014	10			North America	United States	California							IIIb			Food and Drug Administration - Center for Food Safety and Applied Nutrition (US)			PRJNA186035	SRP018785	SAMN03702111	SRS1144612	2015-11-04	2015-01-01	63	NaN	225	Iiib 60:R:E,N,X,Z15			33	26	30	26	21	32	28	draft genome
SAL_FA5824AA	FDA00002745	SRR3457703;ILLUMINA;Paired;500;SRX1733527;417625526;241,SRR4098712;ILLUMINA;Paired;500;SRX2067172;;	SAL_FA5824AA	Environment	Soil/Dust	swab	2008	6			North America	Mexico								IIIb			Food and Drug Administration - Center for Food Safety and Applied Nutrition (US)			PRJNA186035	SRP018785	SAMN02846129	SRS1414758	2016-04-28	2015-01-01	63	NaN	225	Iiib 60:R:E,N,X,Z15			33	26	30	26	21	32	28	draft genome
SAL_GA2081AA	BCW_3059	SRR1815488;ILLUMINA;Paired;;SRX887860;238354816;98	SAL_GA2081AA	ND	ND	culture														IIIb			University College Dublin - 100K Genome Project			PRJNA203445	SRP022914	SAMN03358777	SRS853502	2016-06-30	2016-02-24	63	NaN	225	Iiib 60:R:E,N,X,Z15			33	26	30	26	21	32	28	draft genome
SAL_GA3871AA	BCW_1534	SRR1060730;ILLUMINA;Paired;250;SRX399210;406853760;96	SAL_GA3871AA																60:R:E,N,X,Z15	IIIb			University College Dublin - 100K Genome Project			PRJNA203445	SRP022914	SAMN02367588	SRS519644	2016-07-01	2015-07-22	63	NaN	225	Iiib 60:R:E,N,X,Z15			33	26	30	26	21	32	28	draft genome
SAL_GA7014AA	CFSAN045030	SRR4012904;ILLUMINA;Paired;300;SRX2008218;638164914;149	SAL_GA7014AA	Environment	Soil/Dust	Environmental (Streams)	2013	4			North America	United States	Georgia						60:R:E,N,X,Z15	IIIb			Food and Drug Administration - Center for Food Safety and Applied Nutrition (US)			PRJNA186035	SRP018785	SAMN04962152	SRS1606652	2016-08-10	2015-01-01	63	NaN	225	Iiib 60:R:E,N,X,Z15			33	26	30	26	21	32	28	draft genome
SAL_GA7029AA	CFSAN045015	SRR4012886;ILLUMINA;Paired;300;SRX2008200;699914686;149	SAL_GA7029AA	Environment	Soil/Dust	Environmental (Streams)	2013	2			North America	United States	Georgia						60:R:E,N,X,Z15	IIIb			Food and Drug Administration - Center for Food Safety and Applied Nutrition (US)			PRJNA186035	SRP018785	SAMN04962117	SRS1606634	2016-08-10	2015-01-01	63	NaN	225	Iiib 60:R:E,N,X,Z15			33	26	30	26	21	32	28	draft genome
SAL_GA7070AA	CFSAN044974	SRR4012837;ILLUMINA;Paired;300;SRX2008068;904021442;149	SAL_GA7070AA	Environment	Soil/Dust	Environmental (Streams)	2013	7			North America	United States	Georgia						60:R:E,N,X,Z15	IIIb			Food and Drug Administration - Center for Food Safety and Applied Nutrition (US)			PRJNA186035	SRP018785	SAMN04962047	SRS1606503	2016-08-10	2015-01-01	63	NaN	225	Iiib 60:R:E,N,X,Z15			33	26	30	26	21	32	28	draft genome
SAL_GA7120AA	CFSAN044923	SRR4012690;ILLUMINA;Paired;300;SRX2008015;293328254;149	SAL_GA7120AA	Environment	Water	Environmental (Pond)	2013	4			North America	United States	Georgia						60:R:E,N,X,Z15	IIIb			Food and Drug Administration - Center for Food Safety and Applied Nutrition (US)			PRJNA186035	SRP018785	SAMN04961990	SRS1606449	2016-08-10	2015-01-01	63	NaN	225	Iiib 60:R:E,N,X,Z15			33	26	30	26	21	32	28	draft genome
SAL_HA3932AA	FDA00002113	SRR5019796;ILLUMINA;Paired;500;SRX2347630;483591150;175,SRR5274824;ILLUMINA;Paired;500;SRX2578776;;,SRR5297073;ILLUMINA;Paired;500;SRX2599343;;	SAL_HA3932AA	Food	Plant	cumin powder	2004	7			Asia	Pakistan								IIIb			Food and Drug Administration - Center for Food Safety and Applied Nutrition (US)			PRJNA186035	SRP018785	SAMN02845497	SRS1797929	2016-11-16	2015-01-01	63	NaN	225	Iiib 60:R:E,N,X,Z15			33	26	30	26	21	32	28	draft genome
SAL_HA8754AA	CFSAN058032	SRR5139130;ILLUMINA;Paired;500;SRX2457937;249024352;274	SAL_HA8754AA	Environment	Plant	Raw Org. Red Romaine	2014				North America	United States	California							IIIb			Food and Drug Administration - Center for Food Safety and Applied Nutrition (US)			PRJNA186035	SRP018785	SAMN06110600	SRS1890972	2017-01-03	2015-01-01	63	NaN	225	Iiib 60:R:E,N,X,Z15			33	26	30	26	21	32	28	draft genome
SAL_JA4486AA	201609654	traces-0pvarVx;ILLUMINA;Paired;;NA;241173600;150	SAL_JA4486AA				2016				Europe	France								IIIb		60:r:e,n,x,z15	F.X.Weill, Institut Pasteur							2017-05-16	2017-11-18	63	NaN	225	Iiib 60:R:E,N,X,Z15			33	26	30	26	21	32	28	draft genome
SAL_JA6336AA	PNUSAS013669	SRR5583826;ILLUMINA;Paired;;SRX2841739;283866276;237	SAL_JA6336AA	Human	Human	Homo sapiens					North America	United States								IIIb			Centers for Disease Control and Prevention - PulseNet			PRJNA230403	SRP040281	SAMN07138691	SRS2215072	2017-05-23	2017-05-22	63	NaN	225	Iiib 60:R:E,N,X,Z15			33	26	30	26	21	32	28	draft genome
SAL_JA6514AA	2015K-0111	SRR5583113;ILLUMINA;Paired;;SRX2841026;598325088;244	SAL_JA6514AA	ND	ND						North America	United States								IIIb			Centers for Disease Control and Prevention - PulseNet			PRJNA230403	SRP040281	SAMN07152311	SRS2214373	2017-05-23	2017-05-22	63	NaN	225	Iiib 60:R:E,N,X,Z15			33	26	30	26	21	32	28	draft genome
SAL_JA6985AA	PNUSAS013524	SRR5597243;ILLUMINA;Paired;;SRX2851566;548284520;196	SAL_JA6985AA	ND	ND						North America	United States								IIIb			Center for Diease Control and Prevention - Enteric Diseases Laboratory Branch (US)			PRJNA230403	SRP040281	SAMN07124457	SRS2223520	2017-05-25	2017-05-24	63	NaN	225	Iiib 60:R:E,N,X,Z15			33	26	30	26	21	32	28	draft genome
SAL_KA4689AA	PNUSAS017339	SRR5851125;ILLUMINA;Paired;;SRX3020741;312022626;239	SAL_KA4689AA								North America	United States								IIIb			Center for Diease Control and Prevention - Enteric Diseases Laboratory Branch (US)			PRJNA230403	SRP040281	SAMN07352539	SRS2370260	2017-07-20	2017-07-19	63	NaN	225	Iiib 60:R:E,N,X,Z15			33	26	30	26	21	32	28	draft genome
SAL_KA5808AA	PNUSAS018142	SRR5876846;ILLUMINA;Paired;;SRX3044348;510623680;140	SAL_KA5808AA	ND	ND						North America	United States								IIIb			Center for Diease Control and Prevention - Enteric Diseases Laboratory Branch (US)			PRJNA230403	SRP040281	SAMN07410601	SRS2392029	2017-07-28	2017-07-27	63	NaN	225	Iiib 60:R:E,N,X,Z15			33	26	30	26	21	32	28	draft genome
SAL_KA6433AA	FDA00011481	SRR5896235;ILLUMINA;Paired;500;SRX3061781;1044116238;181	SAL_KA6433AA	ND	ND	Cryspy Simyan	2017	3			North America	Canada								IIIb			Food and Drug Administration - Center for Food Safety and Applied Nutrition (US)			PRJNA186035	SRP018785	SAMN06669394	SRS2406943	2017-08-04	2017-08-04	63	NaN	225	Iiib 60:R:E,N,X,Z15			33	26	30	26	21	32	28	draft genome
SAL_OA2407AA	FDA00000390	SRR6805495;ILLUMINA;Paired;500;SRX3764166;;	SAL_OA2407AA	Food	Plant	roasted chili powder	2003	2			Asia	Sri Lanka								IIIb			FDA Center for Food Safety and Applied Nutrition			PRJNA186035	SRP018785	SAMN02843775	SRS3019083	2018-03-05	2018-03-05	104	NaN	407				55	51	52	54	47	48	50	draft genome
SAL_AA3289AA	CCUG30040	traces-0wdiKLS;7GeneMLST;ND;;NA;;	SAL_AA3289AA																	IIIb		6,7:l,v:z53	CCUG			NA	NA	NA	NA	2015-08-26		105	NaN	220	Iiib 61:I:Z53			33	26	30	55	21	49	28	draft genome
SAL_AA3942AA	452/68	traces-0zlVHYr;7GeneMLST;ND;;NA;;	SAL_AA3942AA		Reptile	Turtle	1968				Europe	Germany								IIIb		47:z52:z	F.X.Weill, Institut Pasteur			NA	NA	NA	NA	2015-08-26		161	NaN	NaN				33	26	30	55	56	68	61	draft genome
SAL_EA7923AA	82552	SRR3048825;ILLUMINA;Paired;;SRX1497776;282734312;98	SAL_EA7923AA	Human	Human	Human; Homo sapiens					Europe	United Kingdom							Unnamed	IIIb			Public Health England			PRJNA248792	SRP042645	SAMN04363075	SRS1219428	2015-12-23	2015-12-22	175	NaN	220	Iiib 61:I:Z53			33	-3	30	212	131	87	134	draft genome
SAL_AA4328AA	3068-61/254	traces-0SwiElJ;7GeneMLST;ND;;NA;;	SAL_AA4328AA			Halys viper	1960				Asia	Japan								IIIb		61:l,v:1,5,7:z57	F.X.Weill, Institut Pasteur			NA	NA	NA	NA	2015-08-26		233	NaN	10	Arizonae			88	26	30	55	21	87	80	draft genome
SAL_AA4329AA	319007	traces-0rzPZDa;7GeneMLST;ND;;NA;;	SAL_AA4329AA		Reptile	Indian Python	1957				North America	United States								IIIb		35:l,v:1,5,7	F.X.Weill, Institut Pasteur			NA	NA	NA	NA	2015-08-26		233	NaN	10	Arizonae			88	26	30	55	21	87	80	draft genome
SAL_AA4330AA	732-60/208	traces-0TznGZD;7GeneMLST;ND;;NA;;	SAL_AA4330AA			Halys viper	1959				Asia	Japan								IIIb		42:l,v:1,5,7	F.X.Weill, Institut Pasteur			NA	NA	NA	NA	2015-08-26		233	NaN	10	Arizonae			88	26	30	55	21	87	80	draft genome
SAL_AA4331AA	736-60/211	traces-0qkmIpq;7GeneMLST;ND;;NA;;	SAL_AA4331AA				1959				North America	United States								IIIb		48:l,v:1,5,7:Rz47	F.X.Weill, Institut Pasteur			NA	NA	NA	NA	2015-08-26		233	NaN	10	Arizonae			88	26	30	55	21	87	80	draft genome
SAL_AA4332AA	733-60/209	traces-0CwCPQG;7GeneMLST;ND;;NA;;	SAL_AA4332AA			Halys viper	1959				Asia	Japan								IIIb		48:l,v:1,5,7	F.X.Weill, Institut Pasteur			NA	NA	NA	NA	2015-08-26		233	NaN	10	Arizonae			88	26	30	55	21	87	80	draft genome
SAL_AA4333AA	8835/98	traces-0CvzFeE;7GeneMLST;ND;;NA;;	SAL_AA4333AA		Reptile	Snake	1998				Europe	Austria								IIIb		48:l,v:1,5,(7):Rz89	F.X.Weill, Institut Pasteur			NA	NA	NA	NA	2015-08-26		233	NaN	10	Arizonae			88	26	30	55	21	87	80	draft genome
SAL_AA4335AA	10112_10	traces-0tOTXjk;7GeneMLST;ND;;NA;;	SAL_AA4335AA		Reptile		2009				North America	United States								IIIb		48:l,v:1,5,7:Rz70	F.X.Weill, Institut Pasteur			NA	NA	NA	NA	2015-08-26		233	NaN	10	Arizonae			88	26	30	55	21	87	80	draft genome
SAL_AA4336AA	9874_09	traces-0kdcYkV;7GeneMLST;ND;;NA;;	SAL_AA4336AA		Reptile		2009				Europe	Germany								IIIb		48:l,v:1,5,7:Rz90	F.X.Weill, Institut Pasteur			NA	NA	NA	NA	2015-08-26		233	NaN	10	Arizonae			88	26	30	55	21	87	80	draft genome
SAL_BA2227AA	FDA00002235	SRR2086580;ILLUMINA;Paired;500;SRX1080624;1414603872;251	SAL_BA2227AA	Food	Plant	yunnan chili	2005	1			Asia	China								IIIb			Food and Drug Administration - Center for Food Safety and Applied Nutrition (US)			PRJNA186035	SRP018785	SAMN02845619	SRS978518	2015-08-27	2015-07-06	233	NaN	10	Arizonae			88	26	30	55	21	87	80	draft genome
SAL_BA2230AA	FDA00002234	SRR2086577;ILLUMINA;Paired;500;SRX1080621;820571208;251	SAL_BA2230AA	Food	Plant	yunnan chili	2005	1			Asia	China								IIIb			Food and Drug Administration - Center for Food Safety and Applied Nutrition (US)			PRJNA186035	SRP018785	SAMN02845618	SRS978520	2015-08-27	2015-07-06	233	NaN	10	Arizonae			88	26	30	55	21	87	80	draft genome
SAL_BA7856AA	5952	SRR1970096;ILLUMINA;Paired;;SRX991913;231431058;93	SAL_BA7856AA	Human	Human	Human; Homo sapiens	2014	4			Europe	United Kingdom			London		51.5		Unnamed	IIIb			Public Health England - Gastrointestinal Bacteria Reference Unit			PRJNA248792	SRP042645	SAMN03480173	SRS906665	2015-08-27	2015-04-13	233	NaN	10	Arizonae			88	26	30	55	21	87	80	draft genome
SAL_BA9947AA	36481	SRR1969010;ILLUMINA;Paired;;SRX990847;266715468;97	SAL_BA9947AA	Human	Human	Human; Homo sapiens	2014	7			Europe	United Kingdom	England						Unnamed	IIIb			Public Health England - Gastrointestinal Bacteria Reference Unit			PRJNA248792	SRP042645	SAMN03479107	SRS905704	2015-08-27	2015-04-12	233	NaN	10	Arizonae			88	26	30	55	21	87	80	draft genome
SAL_CA0904AA	5862	SRR1968519;ILLUMINA;Paired;;SRX990356;250759100;94	SAL_CA0904AA	Human	Human	Human; Homo sapiens	2014	4			Europe	United Kingdom			London		51.5		Arizonae	IIIb			Public Health England - Gastrointestinal Bacteria Reference Unit			PRJNA248792	SRP042645	SAMN03478612	SRS905165	2015-08-27	2015-04-12	233	NaN	10	Arizonae			88	26	30	55	21	87	80	draft genome
SAL_DA5006AA	4509-55/114	ERR023310;ILLUMINA;Paired;179;ERX009522;314532946;91	SAL_DA5006AA		Reptile	Snake	1955				Europe	France								IIIb		16:l,v:1,5,7	The Wellcome Trust Sanger Institute		Brisse	PRJEB2099	ERP000153	SAMEA852523	ERS011101	2015-08-27	2011-03-18	233	NaN	10	Arizonae			88	26	30	55	21	87	80	draft genome
SAL_DA7233AA	FMA0151	SRR1288372;ILLUMINA;Paired;500;SRX543737;405596952;228	SAL_DA7233AA	Environment	Plant	dried mushroom	2011	6			Europe	Italy							Iiib 61:L,V:1,5,7	IIIb			Food and Drug Administration - Center for Food Safety and Applied Nutrition (US)			PRJNA186035	SRP018785	SAMN02698215	SRS607641	2015-08-27	2014-05-15	233	NaN	10	Arizonae			88	26	30	55	21	87	80	draft genome
SAL_EA7714AA	34154	SRR3049055;ILLUMINA;Paired;;SRX1498005;247856922;97	SAL_EA7714AA	Human	Human	Human; Homo sapiens					Europe	United Kingdom							Arizonae	IIIb			Public Health England			PRJNA248792	SRP042645	SAMN04363289	SRS1219663	2015-12-23	2015-12-22	233	NaN	10	Arizonae			88	26	30	55	21	87	80	draft genome
SAL_FA4589AA	117654	SRR3321886;ILLUMINA;Paired;;SRX1674478;297743992;98	SAL_FA4589AA	Human	Human	Human; Homo sapiens	2014	7			Europe	United Kingdom							Arizonae	IIIb			Public Health England			PRJNA248792	SRP042645	SAMN04600299	SRS1371327	2016-04-02	2016-04-02	233	NaN	10	Arizonae			88	26	30	55	21	87	80	draft genome
SAL_HA6709AA	NSUOC-0102-W5X	SRR5105130;ILLUMINA;Paired;500;SRX2420956;312422800;184	SAL_HA6709AA	Environment	Water	WATER	2015	9			North America	United States	Florida							IIIb			Food and Drug Administration - Center for Food Safety and Applied Nutrition (US)			PRJNA342956	SRP091506	SAMN05803854	SRS1858254	2016-12-14	2015-01-01	233	NaN	10	Arizonae			88	26	30	55	21	87	80	draft genome
SAL_JA1172AA	FDA00011457	SRR5417828;ILLUMINA;Paired;500;SRX2709382;698045856;219	SAL_JA1172AA	Environment	Plant	Green Cardamom	2017	3			Asia	India							Iiib 61:L,V:1,5,7	IIIb			Food and Drug Administration - Center for Food Safety and Applied Nutrition (US)			PRJNA186035	SRP018785	SAMN06645037	SRS2101592	2017-04-06	2017-04-05	233	NaN	10	Arizonae			88	26	30	55	21	87	80	draft genome
SAL_JA5967AA	329858	SRR5584607;ILLUMINA;Paired;;SRX2842520;430523478;99	SAL_JA5967AA	Human	Human	human; Homo sapiens	2016	12			Europe	United Kingdom								IIIb			Public Health England			PRJNA248792	SRP042645	SAMN07155586	SRS2215855	2017-05-23	2017-05-23	233	NaN	10	Arizonae			88	26	30	55	21	87	80	draft genome
SAL_MA1842AA	274309	SRR6191532;ILLUMINA;Paired;;SRX3301559;551384448;96	SAL_MA1842AA	Human	Human	human; Homo sapiens	2016	7			Europe	United Kingdom							Unnamed	IIIb			Public Health England			PRJNA248792	SRP042645	SAMN07812744	SRS2609081	2017-10-20	2017-10-20	233	NaN	10	Arizonae			88	26	30	55	21	87	80	draft genome
SAL_MA1872AA	387133	SRR6191405;ILLUMINA;Paired;;SRX3301432;256687002;99	SAL_MA1872AA	Human	Human	human; Homo sapiens	2017	6			Europe	United Kingdom							Unnamed	IIIb			Public Health England			PRJNA248792	SRP042645	SAMN07812618	SRS2608955	2017-10-20	2017-10-20	233	NaN	10	Arizonae			88	26	30	55	21	87	80	draft genome
SAL_MA2071AA	214715	SRR6191075;ILLUMINA;Paired;;SRX3301102;232764868;94	SAL_MA2071AA	Human	Human	human; Homo sapiens	2016	2			Europe	United Kingdom							Unnamed	IIIb			Public Health England			PRJNA248792	SRP042645	SAMN07812218	SRS2608667	2017-10-20	2017-10-20	233	NaN	10	Arizonae			88	26	30	55	21	87	80	draft genome
SAL_MA2094AA	359281	SRR6191016;ILLUMINA;Paired;;SRX3301043;417812544;96	SAL_MA2094AA	Human	Human	human; Homo sapiens	2017	3			Europe	United Kingdom							Unnamed	IIIb			Public Health England			PRJNA248792	SRP042645	SAMN07812185	SRS2608644	2017-10-20	2017-10-20	233	NaN	10	Arizonae			88	26	30	55	21	87	80	draft genome
SAL_MA2375AA	342957	SRR6193044;ILLUMINA;Paired;;SRX3303001;397321000;100	SAL_MA2375AA	Human	Human	human; Homo sapiens	2017	2			Europe	United Kingdom							Unnamed	IIIb			Public Health England			PRJNA248792	SRP042645	SAMN07816299	SRS2610471	2017-10-22	2017-10-21	233	NaN	10	Arizonae			88	26	30	55	21	87	80	draft genome
SAL_MA4014AA	256120	SRR6233888;ILLUMINA;Paired;;SRX3342301;311236436;98	SAL_MA4014AA	Human	Human	Faeces	2016	4	25		Europe	United Kingdom	England	East of England					Unnamed	IIIb			Public Health England			PRJNA248792	SRP042645	SAMN07946494	SRS2643689	2017-10-31	2017-10-31	233	NaN	10	Arizonae			88	26	30	55	21	87	80	draft genome
SAL_MA4426AA	232006	SRR6237083;ILLUMINA;Paired;;SRX3345323;339485132;98	SAL_MA4426AA	Human	Human	Faeces	2016	3	7		Europe	United Kingdom	England	North West					Unnamed	IIIb			Public Health England			PRJNA248792	SRP042645	SAMN07956653	SRS2645925	2017-11-01	2017-11-01	233	NaN	10	Arizonae			88	26	30	55	21	87	80	draft genome
SAL_MA5801AA	103620	traces-0DqBLKR;ILLUMINA;Paired;;NA;403345788;97	SAL_MA5801AA	Human	Human	Faeces	2015	4	1		Europe	United Kingdom	England	South East					Unnamed	IIIb			Public Health England (M.Chattaway)							2017-11-15	2018-05-20	233	NaN	10	Arizonae			88	26	30	55	21	87	80	draft genome
SAL_MA5805AA	103744	traces-0uQsako;ILLUMINA;Paired;;NA;673860740;98	SAL_MA5805AA	Human	Human	Faeces	2015	3	30		Europe	United Kingdom	England	North East					Unnamed	IIIb			Public Health England (M.Chattaway)							2017-11-15	2018-05-20	233	NaN	10	Arizonae			88	26	30	55	21	87	80	draft genome
SAL_MA5809AA	107084	traces-0YPdWuz;ILLUMINA;Paired;;NA;301538356;98	SAL_MA5809AA	Human	Human	Faeces	2015	3	30		Europe	United Kingdom	England	North East					Unnamed	IIIb			Public Health England (M.Chattaway)							2017-11-15	2018-05-20	233	NaN	10	Arizonae			88	26	30	55	21	87	80	draft genome
SAL_MA5826AA	128224	traces-0nvnUVu;ILLUMINA;Paired;;NA;266205240;98	SAL_MA5826AA	Human	Human	Faeces	2015	6	22		Europe	United Kingdom	Wales						Unnamed	IIIb			Public Health England (M.Chattaway)							2017-11-15	2018-05-20	233	NaN	10	Arizonae			88	26	30	55	21	87	80	draft genome
SAL_MA5839AA	152454	traces-0EuJYEi;ILLUMINA;Paired;;NA;276974068;98	SAL_MA5839AA	Human	Human	Faeces	2015	8	19		Europe	United Kingdom	England	London	London				Unnamed	IIIb			Public Health England (M.Chattaway)							2017-11-15	2018-05-20	233	NaN	10	Arizonae			88	26	30	55	21	87	80	draft genome
SAL_MA5867AA	203643	traces-0MZAypF;ILLUMINA;Paired;;NA;399662816;98	SAL_MA5867AA	Human	Human	Faeces	2015	12	21		Europe	United Kingdom	England	North West					Unnamed	IIIb			Public Health England (M.Chattaway)							2017-11-15	2018-05-20	233	NaN	10	Arizonae			88	26	30	55	21	87	80	draft genome
SAL_MA5922AA	285525	traces-0JbTCHM;ILLUMINA;Paired;;NA;175853320;94	SAL_MA5922AA	Human	Human	Faeces	2016	8	1		Europe	United Kingdom	England	South West					Unnamed	IIIb			Public Health England (M.Chattaway)							2017-11-15	2018-05-20	233	NaN	10	Arizonae			88	26	30	55	21	87	80	draft genome
SAL_NA5030AA	461990	traces-0szjAor;ILLUMINA;Paired;;NA;349024698;99	SAL_NA5030AA	Human	Human	Faeces	2011	3	17		Europe	United Kingdom	England	South West					Unnamed	IIIb			Public Health England (M.Chattaway)							2018-01-16	2018-07-21	233	NaN	10	Arizonae			88	26	30	55	21	87	80	draft genome
SAL_NA5033AA	461991	traces-0Xishih;ILLUMINA;Paired;;NA;567033800;100	SAL_NA5033AA	Human	Human	Faeces	2011	6	20		Europe	United Kingdom	England	East Midlands					Unnamed	IIIb			Public Health England (M.Chattaway)							2018-01-16	2018-07-21	233	NaN	10	Arizonae			88	26	30	55	21	87	80	draft genome
SAL_NA5062AA	435415	traces-0OpoHPa;ILLUMINA;Paired;;NA;273781142;97	SAL_NA5062AA	Human	Human	Faeces	2017	10	8		Europe	United Kingdom	England	London	London					IIIb			Public Health England (M.Chattaway)							2018-01-16	2018-07-21	233	NaN	10	Arizonae			88	26	30	55	21	87	80	draft genome
SAL_NA5064AA	438649	traces-0tqJdhY;ILLUMINA;Paired;;NA;373893696;99	SAL_NA5064AA	Human	Human	Faeces	2017	10	18		Europe	United Kingdom	England	South West						IIIb			Public Health England (M.Chattaway)							2018-01-16	2018-07-21	233	NaN	10	Arizonae			88	26	30	55	21	87	80	draft genome
SAL_OA0440AA	481463	traces-0nVmMBK;ILLUMINA;Paired;;NA;;	SAL_OA0440AA	Human	Human	Faeces	2005	10	5		Europe	United Kingdom	England	West Midlands					Unnamed	IIIb			Public Health England (M.Chattaway)							2018-02-16	2018-08-21	233	NaN	10	Arizonae			88	26	30	55	21	87	80	draft genome
SAL_OA0447AA	481465	traces-0hvjrLd;ILLUMINA;Paired;;NA;;	SAL_OA0447AA	Human	Human	Faeces	2010	5	20		Europe	United Kingdom	England	East of England					Unnamed	IIIb			Public Health England (M.Chattaway)							2018-02-16	2018-08-21	233	NaN	10	Arizonae			88	26	30	55	21	87	80	draft genome
SAL_QA2362AA	103620	SRR7285848;ILLUMINA;Paired;;SRX4189388;;	SAL_QA2362AA	Human	Human	human; Homo sapiens	2015	4			Europe	United Kingdom							Salmonella Arizonae	IIIb			Public Health England			PRJNA248792	SRP042645	SAMN09387976	SRS3400629	2018-06-11	2018-06-10	233	NaN	10	Arizonae			88	26	30	55	21	87	80	draft genome
SAL_QA5146AA	45554	SRR7351465;ILLUMINA;Paired;;SRX4224688;;	SAL_QA5146AA	Human	Human	human; Homo sapiens	2014	7			Europe	United Kingdom							Salmonella Arizonae	IIIb			Public Health England			PRJNA248792	SRP042645	SAMN09434944	SRS3424765	2018-06-18	2018-06-18	233	NaN	10	Arizonae			88	26	30	55	21	87	80	draft genome
SAL_QA5239AA	107084	SRR7351365;ILLUMINA;Paired;;SRX4224588;;	SAL_QA5239AA	Human	Human	human; Homo sapiens	2015	4			Europe	United Kingdom							Salmonella Arizonae	IIIb			Public Health England			PRJNA248792	SRP042645	SAMN09434849	SRS3424665	2018-06-18	2018-06-18	233	NaN	10	Arizonae			88	26	30	55	21	87	80	draft genome
SAL_QA6219AA	461991	SRR7368931;ILLUMINA;Paired;;SRX4241875;;	SAL_QA6219AA	Human	Human	human; Homo sapiens	2011	6			Europe	United Kingdom							Salmonella Arizonae	IIIb			Public Health England			PRJNA248792	SRP042645	SAMN09459212	SRS3437797	2018-06-20	2018-06-20	233	NaN	10	Arizonae			88	26	30	55	21	87	80	draft genome
SAL_QA7232AA	481465	SRR7415161;ILLUMINA;Paired;;SRX4286118;;	SAL_QA7232AA	Human	Human	human; Homo sapiens	2010	6			Europe	United Kingdom							Salmonella Arizonae	IIIb			Public Health England			PRJNA248792	SRP042645	SAMN09475211	SRS3450263	2018-06-24	2018-06-23	233	NaN	10	Arizonae			88	26	30	55	21	87	80	draft genome
SAL_RA3429AA	461990	SRR7474863;ILLUMINA;Paired;;SRX4344372;;	SAL_RA3429AA	Human	Human	human; Homo sapiens	2011	3			Europe	United Kingdom							Salmonella Arizonae	IIIb			Public Health England			PRJNA248792	SRP042645	SAMN09607646	SRS3504465	2018-07-06	2018-07-06	233	NaN	10	Arizonae			88	26	30	55	21	87	80	draft genome
SAL_RA3923AA	152454	SRR7495776;ILLUMINA;Paired;;SRX4365217;;	SAL_RA3923AA	Human	Human	human; Homo sapiens	2015	8			Europe	United Kingdom							Salmonella Arizonae	IIIb			Public Health England			PRJNA248792	SRP042645	SAMN09628856	SRS3524716	2018-07-09	2018-07-08	233	NaN	10	Arizonae			88	26	30	55	21	87	80	draft genome
SAL_RA6476AA	103744	SRR7516705;ILLUMINA;Paired;;SRX4386713;;	SAL_RA6476AA	Human	Human	human; Homo sapiens	2015	4			Europe	United Kingdom							Salmonella Arizonae	IIIb			Public Health England			PRJNA248792	SRP042645	SAMN09652082	SRS3543031	2018-07-13	2018-07-13	233	NaN	10	Arizonae			88	26	30	55	21	87	80	draft genome
SAL_RA6486AA	435415	SRR7516695;ILLUMINA;Paired;;SRX4386703;;	SAL_RA6486AA	Human	Human	human; Homo sapiens	2017	10			Europe	United Kingdom							Salmonella Arizonae	IIIb			Public Health England			PRJNA248792	SRP042645	SAMN09652018	SRS3543020	2018-07-13	2018-07-13	233	NaN	10	Arizonae			88	26	30	55	21	87	80	draft genome
SAL_RA7124AA	285525	SRR7523749;ILLUMINA;Paired;;SRX4392296;;	SAL_RA7124AA	Human	Human	human; Homo sapiens	2016	8			Europe	United Kingdom							Salmonella Arizonae	IIIb			Public Health England			PRJNA248792	SRP042645	SAMN09661818	SRS3548103	2018-07-16	2018-07-16	233	NaN	10	Arizonae			88	26	30	55	21	87	80	draft genome
SAL_RA7463AA	438649	SRR7522934;ILLUMINA;Paired;;SRX4391481;;	SAL_RA7463AA	Human	Human	human; Homo sapiens	2017	10			Europe	United Kingdom							Salmonella Arizonae	IIIb			Public Health England			PRJNA248792	SRP042645	SAMN09658676	SRS3547305	2018-07-16	2018-07-15	233	NaN	10	Arizonae			88	26	30	55	21	87	80	draft genome
SAL_RA7800AA	262691	SRR7527866;ILLUMINA;Paired;;SRX4396196;;	SAL_RA7800AA	Human	Human	human; Homo sapiens	2016	6			Europe	United Kingdom							Salmonella Arizonae	IIIb			Public Health England			PRJNA248792	SRP042645	SAMN09666627	SRS3551377	2018-07-17	2018-07-17	233	NaN	10	Arizonae			88	26	30	55	21	87	80	draft genome
SAL_AA4337AA	1458/74	traces-0hmNYVP;7GeneMLST;ND;;NA;;	SAL_AA4337AA		Reptile		1974				Europe	Germany								IIIb		17:z10:e,n,x,z15:Rz56	F.X.Weill, Institut Pasteur			NA	NA	NA	NA	2015-08-26		234	NaN	NaN				33	79	30	84	81	87	28	draft genome
SAL_AA4362AA	CDC 4850-52	traces-0lSXlZb;7GeneMLST;ND;;NA;;	SAL_AA4362AA																	IIIb		61:l,v:1,5,7	F.X.Weill, Institut Pasteur			NA	NA	NA	NA	2015-08-26		243	NaN	10	Arizonae			88	26	30	87	21	87	80	draft genome
SAL_GA1813AA	BCW_1537	SRR1840567;ILLUMINA;Paired;;SRX902601;536870472;94	SAL_GA1813AA																61:L,V:1,5,7	IIIb			University College Dublin - 100K Genome Project			PRJNA203445	SRP022914	SAMN02367590	SRS865456	2016-06-30	2016-03-05	243	NaN	10	Arizonae			88	26	30	87	21	87	80	draft genome
SAL_GA3475AA	CDC 01-0005	SRR1106343;ILLUMINA;Paired;250;SRX425180;447462904;98	SAL_GA3475AA	Wild animal	ND	feces					North America	United States	Indiana							IIIb			University College Dublin - 100K Genome Project			PRJNA203445	SRP022914	SAMN02368773	SRS528842	2016-07-01	2015-07-22	243	NaN	10	Arizonae			88	26	30	87	21	87	80	draft genome
SAL_JA5215AA	08-1880	SRR5581919;ILLUMINA;Paired;;SRX2839988;768829600;245	SAL_JA5215AA								North America	United States								IIIb			Center for Diease Control and Prevention - Enteric Diseases Laboratory Branch (US)			PRJNA230403	SRP040281	SAMN07151154	SRS2213410	2017-05-22	2017-05-22	243	NaN	10	Arizonae			88	26	30	87	21	87	80	draft genome
SAL_JA6350AA	2016K-0001	SRR5583812;ILLUMINA;Paired;;SRX2841725;660404712;246	SAL_JA6350AA								North America	United States								IIIb			Centers for Disease Control and Prevention - PulseNet			PRJNA230403	SRP040281	SAMN07155084	SRS2215062	2017-05-23	2017-05-22	243	NaN	10	Arizonae			88	26	30	87	21	87	80	draft genome
SAL_KA1188AA	2015AM-1565	SRR5759611;ILLUMINA;Paired;;SRX2959438;640415248;242	SAL_KA1188AA								North America	United States								IIIb			Center for Diease Control and Prevention - Enteric Diseases Laboratory Branch (US)			PRJNA230403	SRP040281	SAMN07280743	SRS2316451	2017-06-28	2017-06-27	243	NaN	10	Arizonae			88	26	30	87	21	87	80	draft genome
SAL_KA6990AA	PNUSAS017670	SRR5887848;ILLUMINA;Paired;;SRX3053703;394344288;234	SAL_KA6990AA	ND	ND						North America	United States								IIIb			Center for Diease Control and Prevention - Enteric Diseases Laboratory Branch (US)			PRJNA230403	SRP040281	SAMN07414540	SRS2400036	2017-08-04	2017-08-01	243	NaN	10	Arizonae			88	26	30	87	21	87	80	draft genome
SAL_LA6256AA	MDP-12-00025	SRR6109123;ILLUMINA;Paired;500;SRX3223982;449882230;217	SAL_LA6256AA	Environment	Plant	Cilantro	2012				North America	United States	Minnesota						61:L,[V],[Z13]:1,5,[7]	IIIb			Food and Drug Administration - Center for Food Safety and Applied Nutrition (US)			PRJNA338674	SRP083283	SAMN07560058	SRS2548634	2017-09-28	2017-09-27	243	NaN	10	Arizonae			88	26	30	87	21	87	80	draft genome
SAL_AA4363AA	3538-54/101	traces-0PQtCQl;7GeneMLST;ND;;NA;;	SAL_AA4363AA		Reptile	Snake	1954				Africa	Republic of Congo								IIIb		61:l,v:1,5,7	F.X.Weill, Institut Pasteur			NA	NA	NA	NA	2015-08-26		244	NaN	10	Arizonae			88	26	30	26	21	92	80	draft genome
SAL_AA4379AA	9297/02	traces-0jwHSdf;7GeneMLST;ND;;NA;;	SAL_AA4379AA				2002				Europe	Norway								IIIb		(6),14:z10:z:Rz90	F.X.Weill, Institut Pasteur			NA	NA	NA	NA	2015-08-26		253	NaN	220	Iiib 61:I:Z53			29	14	30	26	21	87	28	draft genome
SAL_AA5004AA	1657/75	traces-0aNXCRx;7GeneMLST;ND;;NA;;	SAL_AA5004AA		Reptile	Snake	1975				Europe	Sweden								IIIb		50:k:z:Rz50	F.X.Weill, Institut Pasteur			NA	NA	NA	NA	2015-08-26		430	NaN	220	Iiib 61:I:Z53			145	26	30	144	21	145	28	draft genome
SAL_AA5005AA	M154	traces-0umEFmy;7GeneMLST;ND;;NA;;	SAL_AA5005AA				2001				Europe	Germany								IIIb		50:K:-	Lee Harrison			NA	NA	NA	NA	2015-08-26		430	NaN	220	Iiib 61:I:Z53			145	26	30	144	21	145	28	draft genome
SAL_AA5006AA	CDC 36-74	traces-0NjgUIx;7GeneMLST;ND;;NA;;	SAL_AA5006AA				1975				North America	United States								IIIb		50:k:z:Rz86	F.X.Weill, Institut Pasteur			NA	NA	NA	NA	2015-08-26		430	NaN	220	Iiib 61:I:Z53			145	26	30	144	21	145	28	draft genome
SAL_AA5007AA	M32	traces-0RKMFAK;7GeneMLST;ND;;NA;;	SAL_AA5007AA				2003				North America	United States								IIIb		Rough:k:z	Lee Harrison			NA	NA	NA	NA	2015-08-26		430	NaN	220	Iiib 61:I:Z53			145	26	30	144	21	145	28	draft genome
SAL_EA2705AA	FDA00001912	SRR2533397;ILLUMINA;Paired;500;SRX1293737;568412586;203,SRR4875372;ILLUMINA;Paired;500;SRX2323786;;	SAL_EA2705AA	Aquatic	Fish	frozen anchovy fish	2003	5			Asia	Vietnam								IIIb			Food and Drug Administration (US)			PRJNA186035	SRP018785	SAMN02845296	SRS1092715	2015-10-01	2015-10-01	430	NaN	220	Iiib 61:I:Z53			145	26	30	144	21	145	28	draft genome
SAL_EA7719AA	1852	SRR3049050;ILLUMINA;Paired;;SRX1498000;326745280;95	SAL_EA7719AA	Human	Human	Human; Homo sapiens					Europe	United Kingdom							Unnamed	IIIb			Public Health England			PRJNA248792	SRP042645	SAMN04363283	SRS1219657	2015-12-23	2015-12-22	430	NaN	220	Iiib 61:I:Z53			145	26	30	144	21	145	28	draft genome
SAL_GA3761AA	156-87	SRR1060620;ILLUMINA;Paired;250;SRX399320;223902364;98	SAL_GA3761AA	Human	Human	Homo sapiens; Human	1987				North America	United States	Oregon						50:K:Z	IIIb			University College Dublin - 100K Genome Project			PRJNA203445	SRP022914	SAMN02367777	SRS519754	2016-07-01	2015-07-22	430	NaN	220	Iiib 61:I:Z53			145	26	30	144	21	145	28	draft genome
SAL_HA4616AA	1943-11-01	SRR5043275;ILLUMINA;Paired;;SRX2366342;471590540;295	SAL_HA4616AA	Human	Human	Homo sapiens					North America	Canada							50:K:Z:[Z50],[Z57],[Z68],[Z86]	IIIb			National Microbiology Laboratory			PRJNA353625	SRP093623	SAMN06029909	SRS1812556	2016-11-22	2016-11-20	430	NaN	220	Iiib 61:I:Z53			145	26	30	144	21	145	28	draft genome
SAL_JA0117AA	PNUSAS009809	SRR5379253;ILLUMINA;Paired;;SRX2674486;452844108;243	SAL_JA0117AA	ND	ND						North America	United States								IIIb			Center for Diease Control and Prevention - Enteric Diseases Laboratory Branch (US)			PRJNA230403	SRP040281	SAMN06621978	SRS2073613	2017-03-27	2017-03-27	430	NaN	220	Iiib 61:I:Z53			145	26	30	144	21	145	28	draft genome
SAL_JA0518AA	PNUSAS009719	SRR5387119;ILLUMINA;Paired;;SRX2682142;695328200;212	SAL_JA0518AA	ND	ND						North America	United States								IIIb			Center for Diease Control and Prevention - Enteric Diseases Laboratory Branch (US)			PRJNA230403	SRP040281	SAMN06645026	SRS2079443	2017-03-30	2017-03-29	430	NaN	220	Iiib 61:I:Z53			145	26	30	144	21	145	28	draft genome
SAL_JA3626AA	SARC7	SRR5498125;ILLUMINA;Paired;500;SRX2778446;215821206;237	SAL_JA3626AA	Human	Human	human; Homo sapiens	1987				North America	United States	Oregon					-111.6		IIIb			Food and Drug Administration - Center for Food Safety and Applied Nutrition (US)			PRJNA191684	SRP106083	SAMN01933117	SRS2161698	2017-05-03	2017-05-02	430	NaN	220	Iiib 61:I:Z53			145	26	30	144	21	145	28	draft genome
SAL_MA1926AA	408447	SRR6191332;ILLUMINA;Paired;;SRX3301359;275768000;100	SAL_MA1926AA	Human	Human	human; Homo sapiens	2017	7			Europe	United Kingdom								IIIb			Public Health England			PRJNA248792	SRP042645	SAMN07812485	SRS2608893	2017-10-20	2017-10-20	430	NaN	220	Iiib 61:I:Z53			145	26	30	144	21	145	28	draft genome
SAL_MA1953AA	408826	SRR6191197;ILLUMINA;Paired;;SRX3301224;744681800;100	SAL_MA1953AA	Human	Human	human; Homo sapiens	2017	8			Europe	United Kingdom							Unnamed	IIIb			Public Health England			PRJNA248792	SRP042645	SAMN07812455	SRS2608793	2017-10-20	2017-10-20	430	NaN	220	Iiib 61:I:Z53			145	26	30	144	21	145	28	draft genome
SAL_MA2108AA	274302	SRR6191002;ILLUMINA;Paired;;SRX3301029;556108372;97	SAL_MA2108AA	Human	Human	human; Homo sapiens	2016	7			Europe	United Kingdom							Unnamed	IIIb			Public Health England			PRJNA248792	SRP042645	SAMN07812188	SRS2608630	2017-10-20	2017-10-20	430	NaN	220	Iiib 61:I:Z53			145	26	30	144	21	145	28	draft genome
SAL_MA2110AA	310036	SRR6191000;ILLUMINA;Paired;;SRX3301027;638314800;100	SAL_MA2110AA	Human	Human	human; Homo sapiens	2016	10			Europe	United Kingdom							Unnamed	IIIb			Public Health England			PRJNA248792	SRP042645	SAMN07812176	SRS2608628	2017-10-20	2017-10-20	430	NaN	220	Iiib 61:I:Z53			145	26	30	144	21	145	28	draft genome
SAL_MA2130AA	402851	SRR6190980;ILLUMINA;Paired;;SRX3301007;292444812;99	SAL_MA2130AA	Human	Human	Faeces	2017	7	12		Europe	United Kingdom	England	Yorkshire and Humber					Unnamed	IIIb			Public Health England			PRJNA248792	SRP042645	SAMN07812145	SRS2608604	2017-10-20	2017-10-20	430	NaN	220	Iiib 61:I:Z53			145	26	30	144	21	145	28	draft genome
SAL_MA2158AA	353888	SRR6190530;ILLUMINA;Paired;;SRX3300557;395187700;97	SAL_MA2158AA	Human	Human	Faeces	2017	3	13		Europe	United Kingdom	Wales							IIIb			Public Health England			PRJNA248792	SRP042645	SAMN07812125	SRS2608156	2017-10-20	2017-10-20	430	NaN	220	Iiib 61:I:Z53			145	26	30	144	21	145	28	draft genome
SAL_MA2193AA	256147	SRR6190493;ILLUMINA;Paired;;SRX3300520;290245620;98	SAL_MA2193AA	Human	Human	Faeces	2016	5	10		Europe	United Kingdom	England	West Midlands					Unnamed	IIIb			Public Health England			PRJNA248792	SRP042645	SAMN07812078	SRS2608120	2017-10-20	2017-10-20	430	NaN	220	Iiib 61:I:Z53			145	26	30	144	21	145	28	draft genome
SAL_MA2380AA	275954	SRR6193039;ILLUMINA;Paired;;SRX3302996;360585904;98	SAL_MA2380AA	Human	Human	human; Homo sapiens	2016	7			Europe	United Kingdom							Unnamed	IIIb			Public Health England			PRJNA248792	SRP042645	SAMN07816237	SRS2610466	2017-10-22	2017-10-21	430	NaN	220	Iiib 61:I:Z53			145	26	30	144	21	145	28	draft genome
SAL_MA2408AA	377315	SRR6193011;ILLUMINA;Paired;;SRX3302968;672474528;99	SAL_MA2408AA	Food	ND	ND	2017	6			Europe	United Kingdom							Unnamed	IIIb			Public Health England			PRJNA248792	SRP042645	SAMN07816212	SRS2610437	2017-10-22	2017-10-21	430	NaN	220	Iiib 61:I:Z53			145	26	30	144	21	145	28	draft genome
SAL_MA5811AA	107748	traces-0tWqtrC;ILLUMINA;Paired;;NA;323502704;98	SAL_MA5811AA	Human	Human	Faeces	2015	4	20		Europe	United Kingdom	England	East of England					Unnamed	IIIb			Public Health England (M.Chattaway)							2017-11-15	2018-05-20	430	NaN	220	Iiib 61:I:Z53			145	26	30	144	21	145	28	draft genome
SAL_MA5859AA	189233	traces-0VgJIlo;ILLUMINA;Paired;;NA;154046004;98	SAL_MA5859AA	Human	Human	Faeces	2015	11	13		Europe	United Kingdom	England	West Midlands					Unnamed	IIIb			Public Health England (M.Chattaway)							2017-11-15	2018-05-20	430	NaN	220	Iiib 61:I:Z53			145	26	30	144	21	145	28	draft genome
SAL_MA5864AA	195719	traces-0csnUHm;ILLUMINA;Paired;;NA;352075192;98	SAL_MA5864AA	Human	Human	Faeces	2015	12	3		Europe	United Kingdom	England	East of England					Unnamed	IIIb			Public Health England (M.Chattaway)							2017-11-15	2018-05-20	430	NaN	220	Iiib 61:I:Z53			145	26	30	144	21	145	28	draft genome
SAL_MA6039AA	MZ0080	GCF_002211965;Complete Genome;;;;;	SAL_MA6039AA																50:K:Z	IIIb			Laboratory for Foodborne Zoonoses			PRJNA224116		SAMN04160830	SRS1777031	2017-11-15	2017-06-30	430	NaN	220	Iiib 61:I:Z53			145	26	30	144	21	145	28	complete genome
SAL_NA5068AA	440873	traces-0NTrMQF;ILLUMINA;Paired;;NA;382267710;99	SAL_NA5068AA	ND	ND		2017	11	1		Europe	United Kingdom	England							IIIb			Public Health England (M.Chattaway)							2018-01-16	2018-07-21	430	NaN	220	Iiib 61:I:Z53			145	26	30	144	21	145	28	draft genome
SAL_NA5075AA	446610	traces-0wMYbIP;ILLUMINA;Paired;;NA;479981898;99	SAL_NA5075AA	Human	Human	Faeces	2017	11	7		Europe	United Kingdom	England	North West						IIIb			Public Health England (M.Chattaway)							2018-01-16	2018-07-21	430	NaN	220	Iiib 61:I:Z53			145	26	30	144	21	145	28	draft genome
SAL_PA7514AA	446610	SRR7180166;ILLUMINA;Paired;;SRX4097373;;	SAL_PA7514AA	Human	Human	human; Homo sapiens	2017	11			Europe	United Kingdom							Salmonella Arizonae	IIIb			Public Health England			PRJNA248792	SRP042645	SAMN09222440	SRS3313808	2018-05-18	2018-05-18	430	NaN	220	Iiib 61:I:Z53			145	26	30	144	21	145	28	draft genome
SAL_QA2175AA	456180	SRR7286756;ILLUMINA;Paired;;SRX4190296;;	SAL_QA2175AA	Human	Human	human; Homo sapiens	2017	12			Europe	United Kingdom							Salmonella Arizonae	IIIb			Public Health England			PRJNA248792	SRP042645	SAMN09388774	SRS3401523	2018-06-11	2018-06-11	430	NaN	220	Iiib 61:I:Z53			145	26	30	144	21	145	28	draft genome
SAL_QA5284AA	468927	SRR7351314;ILLUMINA;Paired;;SRX4224537;;	SAL_QA5284AA	Human	Human	human; Homo sapiens	2017	12			Europe	United Kingdom							Salmonella Arizonae	IIIb			Public Health England			PRJNA248792	SRP042645	SAMN09434806	SRS3424614	2018-06-18	2018-06-18	430	NaN	220	Iiib 61:I:Z53			145	26	30	144	21	145	28	draft genome
SAL_RA0453AA	465519	SRR7456712;ILLUMINA;Paired;;SRX4327208;;	SAL_RA0453AA	Human	Human	human; Homo sapiens	2017	12			Europe	United Kingdom							Salmonella Arizonae	IIIb			Public Health England			PRJNA248792	SRP042645	SAMN09519825	SRS3489341	2018-07-01	2018-06-30	430	NaN	220	Iiib 61:I:Z53			145	26	30	144	21	145	28	draft genome
SAL_RA7474AA	107748	SRR7522923;ILLUMINA;Paired;;SRX4391470;;	SAL_RA7474AA	Human	Human	human; Homo sapiens	2015	4			Europe	United Kingdom							Salmonella Arizonae	IIIb			Public Health England			PRJNA248792	SRP042645	SAMN09658665	SRS3547293	2018-07-16	2018-07-15	430	NaN	220	Iiib 61:I:Z53			145	26	30	144	21	145	28	draft genome
SAL_AA5009AA	5243-58/180	traces-0hTDfGZ;7GeneMLST;ND;;NA;;	SAL_AA5009AA		Reptile	Snake	1954				Europe	Germany								IIIb		48:k:1,5,(7)	F.X.Weill, Institut Pasteur			NA	NA	NA	NA	2015-08-26		432	NaN	10	Arizonae			88	26	30	55	21	68	80	draft genome
SAL_AA5010AA	M153	traces-0lpPiwn;7GeneMLST;ND;;NA;;	SAL_AA5010AA				2001				Europe	Germany								IIIb		61:-:1,5,7	Lee Harrison			NA	NA	NA	NA	2015-08-26		432	NaN	10	Arizonae			88	26	30	55	21	68	80	draft genome
SAL_BA7596AA	34145	SRR1970228;ILLUMINA;Paired;;SRX992044;172777176;97	SAL_BA7596AA	Human	Human	Human; Homo sapiens	2014	7			Europe	United Kingdom			London		51.5		Unnamed	IIIb			Public Health England - Gastrointestinal Bacteria Reference Unit			PRJNA248792	SRP042645	SAMN03480304	SRS906805	2015-08-27	2015-04-13	432	NaN	10	Arizonae			88	26	30	55	21	68	80	draft genome
SAL_CA4490AA	65346	SRR1965430;ILLUMINA;Paired;;SRX987279;257858370;99	SAL_CA4490AA	Human	Human	Human; Homo sapiens	2014	10			Europe	United Kingdom			London		51.5		Unnamed	IIIb			Public Health England - Gastrointestinal Bacteria Reference Unit			PRJNA248792	SRP042645	SAMN03475552	SRS902002	2015-08-27	2015-04-12	432	NaN	10	Arizonae			88	26	30	55	21	68	80	draft genome
SAL_CA8383AA	WAPHL_SAL-A00664	SRR1781605;ILLUMINA;Paired;500;SRX860752;366997834;233	SAL_CA8383AA	Environment	Soil/Dust	meat slaughter house swabs	2014	9			North America	United States	Washington						Iiib 61:-:1,5,7	IIIb			Food and Drug Administration - Center for Food Safety and Applied Nutrition (US)			PRJNA183851	SRP028334	SAMN03259187	SRS832327	2015-08-27	2015-02-03	432	NaN	10	Arizonae			88	26	30	55	21	68	80	draft genome
SAL_DA1304AA	H132860564	SRR1645071;ILLUMINA;Paired;;SRX754551;220715012;98	SAL_DA1304AA	Food	ND	ND	2013	7												IIIb			Public Health England - Gastrointestinal Bacteria Reference Unit			PRJNA248792	SRP042645	SAMN03168418	SRS739787	2015-08-27	2014-11-16	432	NaN	10	Arizonae			88	26	30	55	21	68	80	draft genome
SAL_DA2665AA	MDH-2014-00528	SRR1586606;ILLUMINA;Paired;500;SRX710885;560355360;240	SAL_DA2665AA	Livestock	Ovine	Ovine Abscess	2003	7			North America	United States	Minnesota							IIIb			Food and Drug Administration - Center for Food Safety and Applied Nutrition (US)			PRJNA215333	SRP032981	SAMN02699694	SRS709631	2015-08-27	2014-09-26	432	NaN	10	Arizonae			88	26	30	55	21	68	80	draft genome
SAL_FA5696AA	FDA00001129	SRR3438077;ILLUMINA;Paired;500;SRX1725425;601775844;186	SAL_FA5696AA	Food	Dairy	roquefort cheese	2007	6			Europe	France								IIIb			Food and Drug Administration - Center for Food Safety and Applied Nutrition (US)			PRJNA186035	SRP018785	SAMN02844514	SRS1410819	2016-04-25	2015-01-01	432	NaN	10	Arizonae			88	26	30	55	21	68	80	draft genome
SAL_FA7309AA	MS150328	traces-0rjkxmH;ILLUMINA;Paired;;NA;382731160;98	SAL_FA7309AA	Human	Human		2015				Europe	Ireland								IIIb			NSSLRL		IIIb 61:k:5,7					2016-05-26	2016-08-07	432	NaN	10	Arizonae			88	26	30	55	21	68	80	draft genome
SAL_GA3555AA	BCW_2777	SRR1106423;ILLUMINA;Paired;250;SRX425100;245297646;99	SAL_GA3555AA	Livestock	Ovine	Sheep	2009				Europe	Denmark							61:-:1,5,7	IIIb			University College Dublin - 100K Genome Project			PRJNA203445	SRP022914	SAMN02368652	SRS528762	2016-07-01	2015-07-22	432	NaN	10	Arizonae			88	26	30	55	21	68	80	draft genome
SAL_HA4672AA	1951-10-01	SRR5042745;ILLUMINA;Paired;;SRX2365832;375402816;288	SAL_HA4672AA	Human	Human	Homo sapiens					North America	Canada							61:K:1,5,7	IIIb			National Microbiology Laboratory			PRJNA353625	SRP093623	SAMN06029904	SRS1812123	2016-11-22	2016-11-20	432	NaN	10	Arizonae			88	26	30	55	21	68	80	draft genome
SAL_IA6976AA	MS150328	ERR1840424;ILLUMINA;Paired;500;ERX1902401;382404428;98	SAL_IA6976AA	Human	Human	Homo sapiens; Human	2015				Europe	Ireland							Iiib 61:K:5,7	IIIb			University Hospital Galway			PRJEB18998	ERP020979	SAMEA91500418	ERS1560115	2017-02-22	2017-02-21	432	NaN	10	Arizonae			88	26	30	55	21	68	80	draft genome
SAL_JA7831AA	365852	SRR5633250;ILLUMINA;Paired;;SRX2873101;246056778;99	SAL_JA7831AA	Human	Human	human; Homo sapiens	2017	4			Europe	United Kingdom							Unnamed	IIIb			Public Health England			PRJNA248792	SRP042645	SAMN07180798	SRS2243223	2017-06-02	2017-06-01	432	NaN	10	Arizonae			88	26	30	55	21	68	80	draft genome
SAL_KA1973AA	PNUSAS016723	SRR5799624;ILLUMINA;Paired;;SRX2979091;568750500;225	SAL_KA1973AA								North America	United States								IIIb			Center for Diease Control and Prevention - Enteric Diseases Laboratory Branch (US)			PRJNA230403	SRP040281	SAMN07286143	SRS2332985	2017-07-03	2017-07-03	432	NaN	10	Arizonae			88	26	30	55	21	68	80	draft genome
SAL_LA6048AA	FSIS11704450	SRR6113339;ILLUMINA;Paired;500;SRX3228177;436987020;246	SAL_LA6048AA	Livestock	Bovine	comminuted beef	2017				North America	United States	Illinois							IIIb			Department of Agriculture - Food Safety and Inspection Service (US)			PRJNA242847	SRP040648	SAMN07714852	SRS2552756	2017-09-28	2017-09-28	432	NaN	10	Arizonae			88	26	30	55	21	68	80	draft genome
SAL_MA1818AA	210005	SRR6191578;ILLUMINA;Paired;;SRX3301605;277240236;98	SAL_MA1818AA	Human	Human	human; Homo sapiens	2016	1			Europe	United Kingdom							Unnamed	IIIb			Public Health England			PRJNA248792	SRP042645	SAMN07812748	SRS2609123	2017-10-20	2017-10-20	432	NaN	10	Arizonae			88	26	30	55	21	68	80	draft genome
SAL_MA1969AA	208772	SRR6191180;ILLUMINA;Paired;;SRX3301207;355826196;99	SAL_MA1969AA	Human	Human	human; Homo sapiens	2016	1			Europe	United Kingdom							Unnamed	IIIb			Public Health England			PRJNA248792	SRP042645	SAMN07812410	SRS2608776	2017-10-20	2017-10-20	432	NaN	10	Arizonae			88	26	30	55	21	68	80	draft genome
SAL_MA2348AA	376178	SRR6193071;ILLUMINA;Paired;;SRX3303028;297954558;99	SAL_MA2348AA	Human	Human	human; Homo sapiens	2017	5			Europe	United Kingdom								IIIb			Public Health England			PRJNA248792	SRP042645	SAMN07816325	SRS2610497	2017-10-22	2017-10-21	432	NaN	10	Arizonae			88	26	30	55	21	68	80	draft genome
SAL_MA5848AA	160775	traces-0DoZlwq;ILLUMINA;Paired;;NA;137929708;98	SAL_MA5848AA	Human	Human	Faeces	2015	9	3		Europe	United Kingdom	England	Yorkshire and Humber					Unnamed	IIIb			Public Health England (M.Chattaway)							2017-11-15	2018-05-20	432	NaN	10	Arizonae			88	26	30	55	21	68	80	draft genome
SAL_NA2039AA	33-9-8101301	traces-0VvZUUB;ILLUMINA;Paired;;NA;440603840;265	SAL_NA2039AA	Livestock	Ovine		2017	11	23		Europe	United Kingdom	Scotland							IIIb			D. Brown (Scotland)							2017-12-18	2018-06-22	432	NaN	10	Arizonae			88	26	30	55	21	68	80	draft genome
SAL_NA2051AA	33-22-8101314	traces-0TWxKlv;ILLUMINA;Paired;;NA;466605582;249	SAL_NA2051AA	Livestock	Ovine		2017	11	27		Europe	United Kingdom	Scotland							IIIb			D. Brown (Scotland)							2017-12-18	2018-06-22	432	NaN	10	Arizonae			88	26	30	55	21	68	80	draft genome
SAL_NA2060AA	33-30-8101332	traces-0brJAgp;ILLUMINA;Paired;;NA;444313456;227	SAL_NA2060AA	Livestock	Ovine		2017	12	4		Europe	United Kingdom	Scotland							IIIb			D. Brown (Scotland)							2017-12-18	2018-06-22	432	NaN	10	Arizonae			88	26	30	55	21	68	80	draft genome
SAL_NA4980AA	01-2-17.8101400	traces-0BxtuME;ILLUMINA;Paired;;NA;237383112;228	SAL_NA4980AA								Europe	United Kingdom	Scotland							IIIb			D. Brown (Scotland)							2018-01-15	2018-07-20	432	NaN	10	Arizonae			88	26	30	55	21	68	80	draft genome
SAL_NA5082AA	452470	traces-0qnyHkw;ILLUMINA;Paired;;NA;284958600;100	SAL_NA5082AA	Environment	ND		2017	11	21		Europe	United Kingdom	England	London	London					IIIb			Public Health England (M.Chattaway)							2018-01-16	2018-07-21	432	NaN	10	Arizonae			88	26	30	55	21	68	80	draft genome
SAL_NA6643AA	02-9-18.8100028	traces-0awSGcE;ILLUMINA;Paired;;NA;442473300;290	SAL_NA6643AA								Europe	United Kingdom	Scotland							IIIb			D. Brown (Scotland)							2018-01-25	2018-07-30	432	NaN	10	Arizonae			88	26	30	55	21	68	80	draft genome
SAL_NA9724AA	6-1-8100092	traces-0ceFgIE;ILLUMINA;Paired;;NA;;	SAL_NA9724AA								Europe	United Kingdom	Scotland							IIIb			D. Brown (Scotland)							2018-02-13	2018-08-18	432	NaN	10	Arizonae			88	26	30	55	21	68	80	draft genome
SAL_NA9728AA	6-7-8100098	traces-0IzfbbP;ILLUMINA;Paired;;NA;;	SAL_NA9728AA								Europe	United Kingdom	Scotland							IIIb			D. Brown (Scotland)							2018-02-13	2018-08-18	432	NaN	10	Arizonae			88	26	30	55	21	68	80	draft genome
SAL_NA9735AA	6-2-8100093	traces-0NohRby;ILLUMINA;Paired;;NA;;	SAL_NA9735AA								Europe	United Kingdom	Scotland							IIIb			D. Brown (Scotland)							2018-02-13	2018-08-18	432	NaN	10	Arizonae			88	26	30	55	21	68	80	draft genome
SAL_OA0438AA	481461	traces-0mbyonb;ILLUMINA;Paired;;NA;;	SAL_OA0438AA	Human	Human	Faeces	2005	4	20		Europe	United Kingdom	England	North West					Unnamed	IIIb			Public Health England (M.Chattaway)							2018-02-16	2018-08-21	432	NaN	10	Arizonae			88	26	30	55	21	68	80	draft genome
SAL_OA0439AA	481462	traces-0PIcDFX;ILLUMINA;Paired;;NA;;	SAL_OA0439AA	Human	Human	Faeces	2005	6	22		Europe	United Kingdom	England	North West					Unnamed	IIIb			Public Health England (M.Chattaway)							2018-02-16	2018-08-21	432	NaN	10	Arizonae			88	26	30	55	21	68	80	draft genome
SAL_OA1747AA	8-21-18-8100136-J	traces-0DmSkyB;ILLUMINA;Paired;;NA;;	SAL_OA1747AA								Europe	United Kingdom	Scotland							IIIb			D. Brown (Scotland)							2018-02-27	2018-09-01	432	NaN	10	Arizonae			88	26	30	55	21	68	80	draft genome
SAL_OA1860AA	482135	traces-0kGPUaA;ILLUMINA;Paired;;NA;;	SAL_OA1860AA	Food	ND		2005	8	16		Europe	United Kingdom	England						Unnamed	IIIb			Public Health England (M.Chattaway)							2018-02-28	2018-09-02	432	NaN	10	Arizonae			88	26	30	55	21	68	80	draft genome
SAL_OA3789AA	9-13-18-8100148-P	traces-0DOYGFo;ILLUMINA;Paired;;NA;;	SAL_OA3789AA				2018				Europe	United Kingdom	Scotland							IIIb			D. Brown (Scotland)							2018-03-16	2018-09-18	432	NaN	10	Arizonae			88	26	30	55	21	68	80	draft genome
SAL_OA3862AA	10-6-18-8100165-Q	traces-0oPrvvI;ILLUMINA;Paired;;NA;;	SAL_OA3862AA				2018				Europe	United Kingdom	Scotland							IIIb			D. Brown (Scotland)							2018-03-19	2018-09-21	432	NaN	10	Arizonae			88	26	30	55	21	68	80	draft genome
SAL_PA1725AA	13-1-18.8100219.X	traces-0ubuIBA;ILLUMINA;Paired;;NA;;	SAL_PA1725AA				2018				Europe	United Kingdom	Scotland							IIIb			D. Brown (Scotland)							2018-04-16	2018-10-19	432	NaN	10	Arizonae			88	26	30	55	21	68	80	draft genome
SAL_PA1732AA	13-11-18.8100230.N	traces-0sFdzkV;ILLUMINA;Paired;;NA;;	SAL_PA1732AA				2018				Europe	United Kingdom	Scotland							IIIb			D. Brown (Scotland)							2018-04-16	2018-10-19	432	NaN	10	Arizonae			88	26	30	55	21	68	80	draft genome
SAL_PA1734AA	13-10-18.8100229.P	traces-0UfqURP;ILLUMINA;Paired;;NA;;	SAL_PA1734AA				2018				Europe	United Kingdom	Scotland							IIIb			D. Brown (Scotland)							2018-04-16	2018-10-19	432	NaN	10	Arizonae			88	26	30	55	21	68	80	draft genome
SAL_PA1748AA	12-13-18-8100203-R	traces-0HFfEoM;ILLUMINA;Paired;;NA;;	SAL_PA1748AA				2018				Europe	United Kingdom	Scotland							IIIb			D. Brown (Scotland)							2018-04-16	2018-10-19	432	NaN	10	Arizonae			88	26	30	55	21	68	80	draft genome
SAL_PA1761AA	12-19-18-8100209-W	traces-0KiSKCo;ILLUMINA;Paired;;NA;;	SAL_PA1761AA				2018				Europe	United Kingdom	Scotland							IIIb			D. Brown (Scotland)							2018-04-16	2018-10-19	432	NaN	10	Arizonae			88	26	30	55	21	68	80	draft genome
SAL_PA1765AA	12-27-18-8100217-J	traces-0hhddrR;ILLUMINA;Paired;;NA;;	SAL_PA1765AA				2018				Europe	United Kingdom	Scotland							IIIb			D. Brown (Scotland)							2018-04-16	2018-10-19	432	NaN	10	Arizonae			88	26	30	55	21	68	80	draft genome
SAL_PA1766AA	12-7-18-8100197-D	traces-0vdREZK;ILLUMINA;Paired;;NA;;	SAL_PA1766AA				2018				Europe	United Kingdom	Scotland							IIIb			D. Brown (Scotland)							2018-04-16	2018-10-19	432	NaN	10	Arizonae			88	26	30	55	21	68	80	draft genome
SAL_PA1769AA	12-8-18-8100198-S	traces-0TBARvu;ILLUMINA;Paired;;NA;;	SAL_PA1769AA				2018				Europe	United Kingdom	Scotland							IIIb			D. Brown (Scotland)							2018-04-16	2018-10-19	432	NaN	10	Arizonae			88	26	30	55	21	68	80	draft genome
SAL_PA2123AA	14-5-18-8100249-A	traces-0WGVcZH;ILLUMINA;Paired;;NA;;	SAL_PA2123AA				2018				Europe	United Kingdom	Scotland							IIIb			D. Brown (Scotland)							2018-04-19	2018-10-22	432	NaN	10	Arizonae			88	26	30	55	21	68	80	draft genome
SAL_PA2128AA	14-12-18-8100256-J	traces-0JLpCUX;ILLUMINA;Paired;;NA;;	SAL_PA2128AA				2018				Europe	United Kingdom	Scotland							IIIb			D. Brown (Scotland)							2018-04-19	2018-10-22	432	NaN	10	Arizonae			88	26	30	55	21	68	80	draft genome
SAL_PA2129AA	14-11-18-8100255-K	traces-0fzOzGd;ILLUMINA;Paired;;NA;;	SAL_PA2129AA				2018				Europe	United Kingdom	Scotland							IIIb			D. Brown (Scotland)							2018-04-19	2018-10-22	432	NaN	10	Arizonae			88	26	30	55	21	68	80	draft genome
SAL_PA3780AA	16-15-18-8100310-G	traces-0tkLHbX;ILLUMINA;Paired;;NA;;	SAL_PA3780AA				2018				Europe	United Kingdom	Scotland							IIIb			D. Brown (Scotland)							2018-04-30	2018-11-02	432	NaN	10	Arizonae			88	26	30	55	21	68	80	draft genome
SAL_PA3781AA	16-17-18-8100312-E	traces-0TFBWwI;ILLUMINA;Paired;;NA;;	SAL_PA3781AA				2018				Europe	United Kingdom	Scotland							IIIb			D. Brown (Scotland)							2018-04-30	2018-11-02	432	NaN	10	Arizonae			88	26	30	55	21	68	80	draft genome
SAL_QA1866AA	481461	SRR7284335;ILLUMINA;Paired;;SRX4187875;;	SAL_QA1866AA	Human	Human	human; Homo sapiens	2005	4			Europe	United Kingdom							Salmonella Arizonae	IIIb			Public Health England			PRJNA248792	SRP042645	SAMN09386414	SRS3399249	2018-06-10	2018-06-09	432	NaN	10	Arizonae			88	26	30	55	21	68	80	draft genome
SAL_RA0737AA	520526	SRR7458594;ILLUMINA;Paired;;SRX4329072;;	SAL_RA0737AA	Human	Human	human; Homo sapiens	2018	4			Europe	United Kingdom							Salmonella Arizonae	IIIb			Public Health England			PRJNA248792	SRP042645	SAMN09530956	SRS3491117	2018-07-02	2018-07-02	432	NaN	10	Arizonae			88	26	30	55	21	68	80	draft genome
SAL_RA3369AA	481462	SRR7475298;ILLUMINA;Paired;;SRX4344807;;	SAL_RA3369AA	Human	Human	human; Homo sapiens	2005	6			Europe	United Kingdom							Salmonella Arizonae	IIIb			Public Health England			PRJNA248792	SRP042645	SAMN09609610	SRS3504880	2018-07-06	2018-07-06	432	NaN	10	Arizonae			88	26	30	55	21	68	80	draft genome
SAL_RA6555AA	452470	SRR7516543;ILLUMINA;Paired;;SRX4386583;;	SAL_RA6555AA	Environment	ND	environmental	2017	11			Europe	United Kingdom							Salmonella Arizonae	IIIb			Public Health England			PRJNA248792	SRP042645	SAMN09651950	SRS3542903	2018-07-13	2018-07-13	432	NaN	10	Arizonae			88	26	30	55	21	68	80	draft genome
SAL_AA5029AA	M98	traces-0LVYQNd;7GeneMLST;ND;;NA;;	SAL_AA5029AA				2001				Europe	Spain								IIIb		48:K:1,5	Lee Harrison			NA	NA	NA	NA	2015-08-26		439	NaN	10	Arizonae			88	26	30	84	21	68	80	draft genome
SAL_CA3218AA	90468	SRR1966753;ILLUMINA;Paired;;SRX988590;461462008;98	SAL_CA3218AA	Human	Human	Human; Homo sapiens	2015	2			Europe	United Kingdom	England							IIIb			Public Health England - Gastrointestinal Bacteria Reference Unit			PRJNA248792	SRP042645	SAMN03476831	SRS903474	2015-08-27	2015-04-12	439	NaN	10	Arizonae			88	26	30	84	21	68	80	draft genome
SAL_JA4426AA	1742/76	traces-0rGbUGL;ILLUMINA;Paired;;NA;846889448;148	SAL_JA4426AA	Human	Human						Europe	France								IIIb		61:k:1,5,7	F.X.Weill, Institut Pasteur							2017-05-12	2017-11-14	439	NaN	10	Arizonae			88	26	30	84	21	68	80	draft genome
SAL_MA2398AA	272459	SRR6193021;ILLUMINA;Paired;;SRX3302978;335869686;93	SAL_MA2398AA	Human	Human	human; Homo sapiens	2016	6			Europe	United Kingdom							Unnamed	IIIb			Public Health England			PRJNA248792	SRP042645	SAMN07816221	SRS2610448	2017-10-22	2017-10-21	439	NaN	10	Arizonae			88	26	30	84	21	68	80	draft genome
SAL_QA2746AA	271331	SRR7292895;ILLUMINA;Paired;;SRX4195557;;	SAL_QA2746AA	Human	Human	human; Homo sapiens	2016	6			Europe	United Kingdom							Salmonella Arizonae	IIIb			Public Health England			PRJNA248792	SRP042645	SAMN09396888	SRS3406310	2018-06-12	2018-06-12	439	NaN	10	Arizonae			88	26	30	84	21	68	80	draft genome
SAL_AA5040AA	M33	traces-0AdxgxW;7GeneMLST;ND;;NA;;	SAL_AA5040AA				2001				North America	United States								IIIb (MLST)			Lee Harrison			NA	NA	NA	NA	2015-08-26		445	NaN	NaN				33	26	30	147	131	145	134	draft genome
SAL_KA0324AA	PNUSAS011918	SRR5749989;ILLUMINA;Paired;;SRX2950228;244973646;243	SAL_KA0324AA	ND	ND						North America	United States								IIIb			Center for Diease Control and Prevention - Enteric Diseases Laboratory Branch (US)			PRJNA230403	SRP040281	SAMN07156893	SRS2308680	2017-06-26	2017-06-24	445	NaN	NaN				33	26	30	147	131	145	134	draft genome
SAL_AA5106AA	M125	traces-0KNkYFE;7GeneMLST;ND;;NA;;	SAL_AA5106AA				2001				Australasia	Australia								IIIb			Lee Harrison			NA	NA	NA	NA	2015-08-26		468	NaN	NaN				33	86	30	155	135	87	134	draft genome
SAL_AA5129AA	01-005	traces-0SpBAGV;7GeneMLST;ND;;NA;;	SAL_AA5129AA																	IIIb			S. Porwollik			NA	NA	NA	NA	2015-08-26		472	NaN	10	Arizonae			88	68	30	87	21	87	80	draft genome
SAL_AA5136AA	1706_76	traces-0KOKjRV;7GeneMLST;ND;;NA;;	SAL_AA5136AA			Halys viper	1959				Asia	Japan								IIIb		38:z10:z53	F.X.Weill, Institut Pasteur			NA	NA	NA	NA	2015-08-26		476	NaN	NaN				163	26	30	180	141	163	134	draft genome
SAL_AA5377AA	M23	traces-0TglZdi;7GeneMLST;ND;;NA;;	SAL_AA5377AA				2002				North America	United States								IIIb (MLST)			Lee Harrison			NA	NA	NA	NA	2015-08-26		574	NaN	376	Arizonae			29	173	30	212	21	145	132	draft genome
SAL_BA7943AA	94085	SRR1970051;ILLUMINA;Paired;;SRX991870;297761436;98	SAL_BA7943AA	Human	Human	Human; Homo sapiens	2015	3			Europe	United Kingdom	England						Unnamed	IIIb			Public Health England - Gastrointestinal Bacteria Reference Unit			PRJNA248792	SRP042645	SAMN03480129	SRS906725	2015-08-27	2015-04-13	574	NaN	376	Arizonae			29	173	30	212	21	145	132	draft genome
SAL_BA9402AA	65108	SRR1969335;ILLUMINA;Paired;;SRX991153;341745030;99	SAL_BA9402AA	Human	Human	Human; Homo sapiens	2014	11			Europe	United Kingdom							Unnamed	IIIb			Public Health England - Gastrointestinal Bacteria Reference Unit			PRJNA248792	SRP042645	SAMN03479412	SRS906023	2015-08-27	2015-04-12	574	NaN	376	Arizonae			29	173	30	212	21	145	132	draft genome
SAL_CA3389AA	13434	SRR1966578;ILLUMINA;Paired;;SRX988419;214380096;96	SAL_CA3389AA	Human	Human	Human; Homo sapiens	2014	5			Europe	United Kingdom	England						Unnamed	IIIb			Public Health England - Gastrointestinal Bacteria Reference Unit			PRJNA248792	SRP042645	SAMN03476660	SRS903179	2015-08-27	2015-04-12	574	NaN	376	Arizonae			29	173	30	212	21	145	132	draft genome
SAL_CA4256AA	23518	SRR1965682;ILLUMINA;Paired;;SRX987532;308461358;97	SAL_CA4256AA	Human	Human	Human; Homo sapiens	2014	6			Europe	United Kingdom	England						Unnamed	IIIb			Public Health England - Gastrointestinal Bacteria Reference Unit			PRJNA248792	SRP042645	SAMN03475792	SRS902332	2015-08-27	2015-04-12	574	NaN	376	Arizonae			29	173	30	212	21	145	132	draft genome
SAL_CA4589AA	65109	SRR1965329;ILLUMINA;Paired;;SRX987177;299271258;99	SAL_CA4589AA	Human	Human	Human; Homo sapiens	2014	11			Europe	United Kingdom							Unnamed	IIIb			Public Health England - Gastrointestinal Bacteria Reference Unit			PRJNA248792	SRP042645	SAMN03475453	SRS902126	2015-08-27	2015-04-12	574	NaN	376	Arizonae			29	173	30	212	21	145	132	draft genome
SAL_FA5521AA	PNUSAS001898	SRR3405944;ILLUMINA;Paired;;SRX1716100;397728504;239	SAL_FA5521AA	ND	ND						North America	United States								IIIb			Centers for Disease Control and Prevention - PulseNet			PRJNA230403	SRP040281	SAMN04622956	SRS1405058	2016-04-21	2016-04-20	574	NaN	376	Arizonae			29	173	30	212	21	145	132	draft genome
SAL_LA4234AA	FDA00004675	SRR6038572;ILLUMINA;Paired;;SRX3186754;301345500;237	SAL_LA4234AA	Environment	Soil/Dust	environmental swab	2011	3			North America	United States	Georgia						Iiib 48:I:Z	IIIb			Food and Drug Administration (US)			PRJNA186035	SRP018785	SAMN02918723	SRS2514581	2017-09-14	2017-09-14	574	NaN	376	Arizonae			29	173	30	212	21	145	132	draft genome
SAL_MA2008AA	313181	SRR6191140;ILLUMINA;Paired;;SRX3301167;573286084;98	SAL_MA2008AA	Human	Human	human; Homo sapiens	2016	10			Europe	United Kingdom							Unnamed	IIIb			Public Health England			PRJNA248792	SRP042645	SAMN07812371	SRS2608730	2017-10-20	2017-10-20	574	NaN	376	Arizonae			29	173	30	212	21	145	132	draft genome
SAL_MA2213AA	408817	SRR6190445;ILLUMINA;Paired;;SRX3300472;209171800;100	SAL_MA2213AA	Human	Human	human; Homo sapiens	2017	8			Europe	United Kingdom							Unnamed	IIIb			Public Health England			PRJNA248792	SRP042645	SAMN07812045	SRS2608081	2017-10-20	2017-10-20	574	NaN	376	Arizonae			29	173	30	212	21	145	132	draft genome
SAL_MA4441AA	427586	SRR6237068;ILLUMINA;Paired;;SRX3345308;385652344;98	SAL_MA4441AA	Human	Human	human; Homo sapiens	2017	9			Europe	United Kingdom							Arizonae	IIIb			Public Health England (M.Chattaway)			PRJNA248792	SRP042645	SAMN07956646	SRS2645910	2017-11-01	2017-11-01	574	NaN	376	Arizonae			29	173	30	212	21	145	132	draft genome
SAL_MA5820AA	118895	traces-0VZYMOf;ILLUMINA;Paired;;NA;392375412;99	SAL_MA5820AA	Human	Human	Faeces	2015	5	21		Europe	United Kingdom	England	East of England					Unnamed	IIIb			Public Health England (M.Chattaway)							2017-11-15	2018-05-20	574	NaN	376	Arizonae			29	173	30	212	21	145	132	draft genome
SAL_MA5822AA	120598	traces-0vKSRgS;ILLUMINA;Paired;;NA;325026408;98	SAL_MA5822AA	Human	Human	Faeces	2015	5	27		Europe	United Kingdom	England	North West					Unnamed	IIIb			Public Health England (M.Chattaway)							2017-11-15	2018-05-20	574	NaN	376	Arizonae			29	173	30	212	21	145	132	draft genome
SAL_MA5865AA	196407	traces-0ZqqDvf;ILLUMINA;Paired;;NA;274971928;98	SAL_MA5865AA	Human	Human	Faeces	2015	12	4		Europe	United Kingdom	England	West Midlands					Unnamed	IIIb			Public Health England (M.Chattaway)							2017-11-15	2018-05-20	574	NaN	376	Arizonae			29	173	30	212	21	145	132	draft genome
SAL_NA5056AA	427586	traces-0cSdBuy;ILLUMINA;Paired;;NA;344207948;98	SAL_NA5056AA	Human	Human	Faeces	2017	9	19		Europe	United Kingdom	England	South East						IIIb			Public Health England (M.Chattaway)							2018-01-16	2018-07-21	574	NaN	376	Arizonae			29	173	30	212	21	145	132	draft genome
SAL_PA8378AA	414578	SRR7191890;ILLUMINA;Paired;;SRX4108598;;	SAL_PA8378AA	Human	Human	human; Homo sapiens	2017	8			Europe	United Kingdom							Salmonella Arizonae	IIIb			Public Health England			PRJNA248792	SRP042645	SAMN09233620	SRS3324247	2018-05-22	2018-05-22	574	NaN	376	Arizonae			29	173	30	212	21	145	132	draft genome
SAL_QA5054AA	196407	SRR7351559;ILLUMINA;Paired;;SRX4224782;;	SAL_QA5054AA	Human	Human	human; Homo sapiens	2015	12			Europe	United Kingdom							Salmonella Arizonae	IIIb			Public Health England			PRJNA248792	SRP042645	SAMN09435037	SRS3424859	2018-06-18	2018-06-18	574	NaN	376	Arizonae			29	173	30	212	21	145	132	draft genome
SAL_QA5215AA	118895	SRR7351389;ILLUMINA;Paired;;SRX4224612;;	SAL_QA5215AA	Human	Human	human; Homo sapiens	2015	5			Europe	United Kingdom							Salmonella Arizonae	IIIb			Public Health England			PRJNA248792	SRP042645	SAMN09434879	SRS3424689	2018-06-18	2018-06-18	574	NaN	376	Arizonae			29	173	30	212	21	145	132	draft genome
SAL_RA1048AA	420565	SRR7457933;ILLUMINA;Paired;;SRX4328429;;	SAL_RA1048AA	Human	Human	human; Homo sapiens	2017	8			Europe	United Kingdom							Salmonella Arizonae	IIIb			Public Health England			PRJNA248792	SRP042645	SAMN09521894	SRS3490532	2018-07-02	2018-07-01	574	NaN	376	Arizonae			29	173	30	212	21	145	132	draft genome
SAL_RA2662AA	120598	SRR7469071;ILLUMINA;Paired;;SRX4338839;;	SAL_RA2662AA	Human	Human	human; Homo sapiens	2015	6			Europe	United Kingdom							Salmonella Arizonae	IIIb			Public Health England			PRJNA248792	SRP042645	SAMN09566366	SRS3499751	2018-07-04	2018-07-04	574	NaN	376	Arizonae			29	173	30	212	21	145	132	draft genome
SAL_AA5379AA	M54	traces-0XOjkRI;7GeneMLST;ND;;NA;;	SAL_AA5379AA				2002				North America	United States								IIIb (MLST)			Lee Harrison			NA	NA	NA	NA	2015-08-26		576	NaN	227				33	152	30	213	131	87	134	draft genome
SAL_AA5567AA	CDC 594-54	traces-0zUgZrI;7GeneMLST;ND;;NA;;	SAL_AA5567AA		Reptile	Boa Constrictor	1954				Europe	United Kingdom								IIIb		38:[l,v]:z54	F.X.Weill, Institut Pasteur			NA	NA	NA	NA	2015-08-26		644	NaN	220	Iiib 61:I:Z53			33	26	30	55	21	145	28	draft genome
SAL_AA5568AA	303003	traces-0SQQvpA;7GeneMLST;ND;;NA;;	SAL_AA5568AA																	IIIb		6,7:l,v:z53	F.X.Weill, Institut Pasteur			NA	NA	NA	NA	2015-08-26		644	NaN	220	Iiib 61:I:Z53			33	26	30	55	21	145	28	draft genome
SAL_AA5570AA	8903/99	traces-0KQnkYu;7GeneMLST;ND;;NA;;	SAL_AA5570AA																	IIIb		38:l,v[z13]:z53	F.X.Weill, Institut Pasteur			NA	NA	NA	NA	2015-08-26		644	NaN	220	Iiib 61:I:Z53			33	26	30	55	21	145	28	draft genome
SAL_AA5571AA	3187/81	traces-0ZoAqtv;7GeneMLST;ND;;NA;;	SAL_AA5571AA		Reptile	Snake	1981				Europe	Switzerland								IIIb		38:z53:Rz76	F.X.Weill, Institut Pasteur			NA	NA	NA	NA	2015-08-26		644	NaN	220	Iiib 61:I:Z53			33	26	30	55	21	145	28	draft genome
SAL_CA2401AA	90454	SRR1967570;ILLUMINA;Paired;;SRX989407;352466212;98	SAL_CA2401AA	ND	ND	Other	2015	1			Europe	United Kingdom			London		51.5		Unnamed	IIIb			Public Health England - Gastrointestinal Bacteria Reference Unit			PRJNA248792	SRP042645	SAMN03477660	SRS904169	2015-08-27	2015-04-12	644	NaN	220	Iiib 61:I:Z53			33	26	30	55	21	145	28	draft genome
SAL_CA2746AA	84418	SRR1967225;ILLUMINA;Paired;;SRX989062;248412582;99	SAL_CA2746AA	ND	ND	Other	2015	1			Europe	United Kingdom			London		51.5	0	Arizonae	IIIb			Public Health England - Gastrointestinal Bacteria Reference Unit			PRJNA248792	SRP042645	SAMN03477315	SRS903810	2015-08-27	2015-04-12	644	NaN	220	Iiib 61:I:Z53			33	26	30	55	21	145	28	draft genome
SAL_CA5288AA	43409	SRR1961129;ILLUMINA;Paired;;SRX985551;206523840;96	SAL_CA5288AA	Human	Human	Human; Homo sapiens	2014	9			Europe	United Kingdom	England							IIIb			Public Health England - Gastrointestinal Bacteria Reference Unit			PRJNA248792	SRP042645	SAMN03469157	SRS900473	2015-08-27	2015-04-10	644	NaN	220	Iiib 61:I:Z53			33	26	30	55	21	145	28	draft genome
SAL_DA8576AA	FSE0035	SRR1212281;ILLUMINA;Paired;500;SRX506570;234517068;229	SAL_DA8576AA	Environment	ND	environmental sample	2011	11			North America	Mexico								IIIb			Food and Drug Administration - Center for Food Safety and Applied Nutrition (US)			PRJNA186035	SRP018785	SAMN02345379	SRS585657	2015-08-27	2014-04-01	644	NaN	220	Iiib 61:I:Z53			33	26	30	55	21	145	28	draft genome
SAL_HA8835AA	NCTC12417	traces-0OTCedy;Complete Genome;Single;;NA;;	SAL_HA8835AA																	IIIb			Public Health England		http://www.sanger.ac.uk/resources/downloads/bacteria/nctc/					2017-01-05	2017-01-05	644	NaN	220	Iiib 61:I:Z53			33	26	30	55	21	145	28	draft genome
SAL_HA8897AA	NCTC10060	traces-0fljGsn;Complete Genome;Single;;NA;;	SAL_HA8897AA																	IIIb			Public Health England		http://www.sanger.ac.uk/resources/downloads/bacteria/nctc/					2017-01-05	2017-01-05	644	NaN	220	Iiib 61:I:Z53			33	26	30	55	21	145	28	draft genome
SAL_MA1850AA	273598	SRR6191523;ILLUMINA;Paired;;SRX3301550;478698624;96	SAL_MA1850AA	Human	Human	human; Homo sapiens	2016	7			Europe	United Kingdom								IIIb			Public Health England			PRJNA248792	SRP042645	SAMN07812682	SRS2609070	2017-10-20	2017-10-20	644	NaN	220	Iiib 61:I:Z53			33	26	30	55	21	145	28	draft genome
SAL_AA5572AA	320013	traces-0UThPEc;7GeneMLST;ND;;NA;;	SAL_AA5572AA																	IIIb		38:r:z	F.X.Weill, Institut Pasteur			NA	NA	NA	NA	2015-08-26		645	NaN	220	Iiib 61:I:Z53			29	26	30	26	21	87	28	draft genome
SAL_AA5573AA	CDC2137-74	traces-0aWaSIJ;7GeneMLST;ND;;NA;;	SAL_AA5573AA																	IIIb		(6),14:r:z	F.X.Weill, Institut Pasteur			NA	NA	NA	NA	2015-08-26		645	NaN	220	Iiib 61:I:Z53			29	26	30	26	21	87	28	draft genome
SAL_AA5575AA	1028_09	traces-0sIfXKV;7GeneMLST;ND;;NA;;	SAL_AA5575AA		Avian	Red Junglefowl	2009				Europe	France								IIIb		(6),14:z10:z:Rz57	F.X.Weill, Institut Pasteur			NA	NA	NA	NA	2015-08-26		645	NaN	220	Iiib 61:I:Z53			29	26	30	26	21	87	28	draft genome
SAL_DA1341AA	H124580305	SRR1643152;ILLUMINA;Paired;;SRX753061;377911710;99	SAL_DA1341AA	ND	Other Mammal	ND	2012	11											Minnesota	IIIb			Public Health England - Gastrointestinal Bacteria Reference Unit			PRJNA248792	SRP042645	SAMN03166047	SRS738511	2015-08-27	2014-11-12	645	NaN	220	Iiib 61:I:Z53			29	26	30	26	21	87	28	draft genome
SAL_EA5548AA	MOD1-Reptile-02a	SRR3001936;ILLUMINA;Paired;500;SRX1483066;;,SRR2966839;ILLUMINA;Paired;500;SRX1456287;519237180;231	SAL_EA5548AA	Wild Animal	Reptile	Chlamydosaurus kingii; Frilled lizard	1998				North America	United States	South Carolina							IIIb			Food and Drug Administration - Center for Food Safety and Applied Nutrition (US)			PRJNA186035	SRP018785	SAMN04296536	SRS1183871	2015-11-29	2015-01-01	645	NaN	220	Iiib 61:I:Z53			29	26	30	26	21	87	28	draft genome
SAL_EA7206AA	98234	SRR3049576;ILLUMINA;Paired;;SRX1498534;369998546;97	SAL_EA7206AA	Human	Human	Human; Homo sapiens					Europe	United Kingdom							Unnamed	IIIb			Public Health England			PRJNA248792	SRP042645	SAMN04363867	SRS1220187	2015-12-23	2015-12-22	645	NaN	220	Iiib 61:I:Z53			29	26	30	26	21	87	28	draft genome
SAL_MA2336AA	428149	SRR6193083;ILLUMINA;Paired;;SRX3303041;389756862;99	SAL_MA2336AA	Human	Human	human; Homo sapiens	2017	9			Europe	United Kingdom							Arizonae	IIIb			Public Health England (M.Chattaway)			PRJNA248792	SRP042645	SAMN07816341	SRS2610511	2017-10-22	2017-10-21	645	NaN	220	Iiib 61:I:Z53			29	26	30	26	21	87	28	draft genome
SAL_MA5904AA	266925	traces-0bJCYNs;ILLUMINA;Paired;;NA;281882496;98	SAL_MA5904AA	Human	Human	Faeces	2016	6	9		Europe	United Kingdom	England	East of England					Unnamed	IIIb			Public Health England (M.Chattaway)							2017-11-15	2018-05-20	645	NaN	220	Iiib 61:I:Z53			29	26	30	26	21	87	28	draft genome
SAL_NA5057AA	428149	traces-0XLEfQe;ILLUMINA;Paired;;NA;352203572;98	SAL_NA5057AA	Human	Human	Faeces	2017	9	28		Europe	United Kingdom	England	West Midlands						IIIb			Public Health England (M.Chattaway)							2018-01-16	2018-07-21	645	NaN	220	Iiib 61:I:Z53			29	26	30	26	21	87	28	draft genome
SAL_RA0407AA	266925	SRR7456758;ILLUMINA;Paired;;SRX4327254;;	SAL_RA0407AA	Human	Human	human; Homo sapiens	2016	6			Europe	United Kingdom							Salmonella Arizonae	IIIb			Public Health England			PRJNA248792	SRP042645	SAMN09519897	SRS3489387	2018-07-01	2018-06-30	645	NaN	220	Iiib 61:I:Z53			29	26	30	26	21	87	28	draft genome
SAL_AA5576AA	8244/94	traces-0SiMPjR;7GeneMLST;ND;;NA;;	SAL_AA5576AA			Crocodile	1994				North America	United States								IIIb		53:k:z53	F.X.Weill, Institut Pasteur			NA	NA	NA	NA	2015-08-26		646	NaN	220	Iiib 61:I:Z53			145	26	30	26	131	87	134	draft genome
SAL_AA5717AA	Minn. 240	traces-0XDIBjI;7GeneMLST;ND;;NA;;	SAL_AA5717AA		Avian	Bird					North America	United States								IIIb		61:k:1,5,7	F.X.Weill, Institut Pasteur			NA	NA	NA	NA	2015-08-26		783	NaN	10	Arizonae			88	26	30	259	21	68	80	draft genome
SAL_AA5718AA	Minn 240	traces-0TObWyo;7GeneMLST;ND;;NA;;	SAL_AA5718AA		Avian	Poultry					North America	United States								IIIb		61:k:1,5,7	F.X.Weill, Institut Pasteur			NA	NA	NA	NA	2015-08-26		783	NaN	10	Arizonae			88	26	30	259	21	68	80	draft genome
SAL_AA5741AA	101309.74 SL-40B	traces-0eeZmec;7GeneMLST;ND;;NA;;	SAL_AA5741AA			Environment	2009				North America	United States								IIIb (MLST)			Narjol Gonzalez-Escalona			NA	NA	NA	NA	2015-08-26		819	NaN	225	Iiib 60:R:E,N,X,Z15			33	26	30	266	230	27	28	draft genome
SAL_FA3956AA	119444	SRR3284728;ILLUMINA;Paired;;SRX1655779;545070512;98	SAL_FA3956AA	Human	Human	Human; Homo sapiens	2015	6			Europe	United Kingdom								IIIb			Public Health England			PRJNA248792	SRP042645	SAMN04574668	SRS1356142	2016-03-31	2016-03-24	819	NaN	225	Iiib 60:R:E,N,X,Z15			33	26	30	266	230	27	28	draft genome
SAL_OA0437AA	481460	traces-0SHIePN;ILLUMINA;Paired;;NA;;	SAL_OA0437AA	Human	Human	Faeces	2004	5	4		Europe	United Kingdom	Wales						Unnamed	IIIb			Public Health England (M.Chattaway)							2018-02-16	2018-08-21	819	NaN	225	Iiib 60:R:E,N,X,Z15			33	26	30	266	230	27	28	draft genome
SAL_AA5821AA	Pc110/63	traces-0cOZXvH;7GeneMLST;ND;;NA;;	SAL_AA5821AA		Reptile	Snake	1944				North America	United States								IIIb		16:z10:e,n,x,z15	F.X.Weill, Institut Pasteur			NA	NA	NA	NA	2015-08-26		871	NaN	220	Iiib 61:I:Z53			145	26	30	268	141	87	28	draft genome
SAL_AA5822AA	50409.19 SP-400B	traces-0NTkBGm;7GeneMLST;ND;;NA;;	SAL_AA5822AA			Environment	2009				North America	United States								IIIb (MLST)			Narjol Gonzalez-Escalona			NA	NA	NA	NA	2015-08-26		871	NaN	220	Iiib 61:I:Z53			145	26	30	268	141	87	28	draft genome
SAL_BA7455AA	95008	SRR1970308;ILLUMINA;Paired;;SRX992124;238157010;91	SAL_BA7455AA	ND	ND	Other	2015	3			Europe	United Kingdom			London		51.5			IIIb			Public Health England - Gastrointestinal Bacteria Reference Unit			PRJNA248792	SRP042645	SAMN03480384	SRS906883	2015-08-27	2015-04-13	871	NaN	220	Iiib 61:I:Z53			145	26	30	268	141	87	28	draft genome
SAL_BA9267AA	CFSAN002859	SRR945102;ILLUMINA;Paired;500;SRX329321;167883696;152,SRR1177229;ILLUMINA;Paired;500;SRX476417;168692216;154	SAL_BA9267AA	Wild animal	Reptile	Snake (cloaca); snake	2007				North America	United States	Washington							IIIb			Food and Drug Administration - Center for Food Safety and Applied Nutrition (US)			PRJNA186035	SRP018785	SAMN01920944	SRS465395	2015-08-27	2013-07-31	871	NaN	220	Iiib 61:I:Z53			145	26	30	268	141	87	28	draft genome
SAL_DA3629AA	CFSAN008700	SRR1567157;ILLUMINA;Paired;202;SRX694097;473984680;97	SAL_DA3629AA	Environment	Water	water, stream	2012	8			North America	United States	North Carolina							IIIb			Food and Drug Administration - Center for Food Safety and Applied Nutrition (US)			PRJNA186035	SRP018785	SAMN02900132	SRS695680	2015-08-27	2014-09-05	871	NaN	220	Iiib 61:I:Z53			145	26	30	268	141	87	28	draft genome
SAL_DA3630AA	CFSAN008697	SRR1567155;ILLUMINA;Paired;202;SRX694096;581418124;98	SAL_DA3630AA	Environment	Water	water, stream	2012	8			North America	United States	North Carolina							IIIb			Food and Drug Administration - Center for Food Safety and Applied Nutrition (US)			PRJNA186035	SRP018785	SAMN02900129	SRS695679	2015-08-27	2014-09-05	871	NaN	220	Iiib 61:I:Z53			145	26	30	268	141	87	28	draft genome
SAL_DA3705AA	CFSAN008698	SRR1566358;ILLUMINA;Paired;202;SRX693312;611471588;98	SAL_DA3705AA	Environment	Water	water, stream	2012	8			North America	United States	North Carolina							IIIb			Food and Drug Administration - Center for Food Safety and Applied Nutrition (US)			PRJNA186035	SRP018785	SAMN02900130	SRS694994	2015-08-27	2014-09-05	871	NaN	220	Iiib 61:I:Z53			145	26	30	268	141	87	28	draft genome
SAL_DA3721AA	CFSAN008696	SRR1566337;ILLUMINA;Paired;202;SRX693280;469998592;98	SAL_DA3721AA	Environment	Water	water, stream	2012	8			North America	United States	North Carolina							IIIb			Food and Drug Administration - Center for Food Safety and Applied Nutrition (US)			PRJNA186035	SRP018785	SAMN02900128	SRS694976	2015-08-27	2014-09-05	871	NaN	220	Iiib 61:I:Z53			145	26	30	268	141	87	28	draft genome
SAL_EA0576AA	FL_FLDACS-12104	SRR1041498;ILLUMINA;Paired;500;SRX385857;354233828;221	SAL_EA0576AA	Environment	Plant	cilantro	2011	11			North America	United States	Florida							IIIb			Food and Drug Administration - Center for Food Safety and Applied Nutrition (US)			PRJNA183848	SRP028812	SAMN02253060	SRS509912	2015-08-27	2013-12-02	871	NaN	220	Iiib 61:I:Z53			145	26	30	268	141	87	28	draft genome
SAL_GA5497AA	CFSAN039256	SRR3934085;ILLUMINA;Paired;300;SRX1962973;315994224;146,SRR4012000;ILLUMINA;Paired;300;SRX2007708;;	SAL_GA5497AA	Environment	Water	ND	2015	6			North America	United States	Pennsylvania							IIIb			Food and Drug Administration - Center for Food Safety and Applied Nutrition (US)			PRJNA186035	SRP018785	SAMN04915610	SRS1572796	2016-07-21	2015-01-01	871	NaN	220	Iiib 61:I:Z53			145	26	30	268	141	87	28	draft genome
SAL_GA7006AA	CFSAN045038	SRR4012917;ILLUMINA;Paired;300;SRX2008226;728323622;149	SAL_GA7006AA	Environment	Soil/Dust	Environmental (Streams)	2013	5			North America	United States	Georgia						16:Z10:E,N,X,Z15	IIIb			Food and Drug Administration - Center for Food Safety and Applied Nutrition (US)			PRJNA186035	SRP018785	SAMN04962160	SRS1606660	2016-08-10	2015-01-01	871	NaN	220	Iiib 61:I:Z53			145	26	30	268	141	87	28	draft genome
SAL_GA7008AA	CFSAN045036	SRR4012914;ILLUMINA;Paired;300;SRX2008224;854732560;148	SAL_GA7008AA	Environment	Soil/Dust	Environmental (Streams)	2013	5			North America	United States	Georgia						16:Z10:E,N,X,Z15	IIIb			Food and Drug Administration - Center for Food Safety and Applied Nutrition (US)			PRJNA186035	SRP018785	SAMN04962158	SRS1606658	2016-08-10	2015-01-01	871	NaN	220	Iiib 61:I:Z53			145	26	30	268	141	87	28	draft genome
SAL_GA7092AA	CFSAN044951	SRR4012815;ILLUMINA;Paired;300;SRX2008044;485832380;149	SAL_GA7092AA	Environment	Water	Environmental (Pond)	2013	9			North America	United States	Georgia							IIIb			Food and Drug Administration - Center for Food Safety and Applied Nutrition (US)			PRJNA186035	SRP018785	SAMN04962024	SRS1606479	2016-08-10	2015-01-01	871	NaN	220	Iiib 61:I:Z53			145	26	30	268	141	87	28	draft genome
SAL_AA5827AA	101309.58 SO-40C	traces-0kVPPqg;7GeneMLST;ND;;NA;;	SAL_AA5827AA			Environment	2009				North America	United States								IIIb (MLST)			Narjol Gonzalez-Escalona			NA	NA	NA	NA	2015-08-26		875	NaN	223				33	26	30	180	141	87	134	draft genome
SAL_KA7134AA	PNUSAS015971	SRR5901553;ILLUMINA;Paired;;SRX3063122;588307356;234	SAL_KA7134AA								North America	United States								IIIb			Center for Diease Control and Prevention - Enteric Diseases Laboratory Branch (US)			PRJNA230403	SRP040281	SAMN07370900	SRS2408238	2017-08-05	2017-08-04	875	NaN	223				33	26	30	180	141	87	134	draft genome
SAL_AA5828AA	So 57/58	traces-0HrEaIH;7GeneMLST;ND;;NA;;	SAL_AA5828AA																	IIIb		38:(k):z35	F.X.Weill, Institut Pasteur			NA	NA	NA	NA	2015-08-26		876	NaN	220	Iiib 61:I:Z53			33	26	159	144	21	87	28	draft genome
SAL_AA5829AA	878-61/241	traces-0neOSBK;7GeneMLST;ND;;NA;;	SAL_AA5829AA																	IIIb		42:(k):z35	F.X.Weill, Institut Pasteur			NA	NA	NA	NA	2015-08-26		876	NaN	220	Iiib 61:I:Z53			33	26	159	144	21	87	28	draft genome
SAL_AA5830AA	40608.08 NSA-400B	traces-0KDRixJ;7GeneMLST;ND;;NA;;	SAL_AA5830AA			Environment	2008				North America	United States								IIIb (MLST)			Narjol Gonzalez-Escalona			NA	NA	NA	NA	2015-08-26		876	NaN	220	Iiib 61:I:Z53			33	26	159	144	21	87	28	draft genome
SAL_BA3532AA	CFSAN024558	SRR2054200;ILLUMINA;Paired;302;SRX1051668;1000174176;144,SRR2012416;ILLUMINA;Paired;302;SRX1020419;1180569170;121	SAL_BA3532AA	Environment	Water	ND	2012	7			North America	Mexico	Sinaloa		Sinaloa				O:35:(K):Z35	IIIb			Food and Drug Administration - Center for Food Safety and Applied Nutrition (US)			PRJNA217342	SRP029479	SAMN03464493	SRS930965	2015-08-27	2015-06-05	876	NaN	220	Iiib 61:I:Z53			33	26	159	144	21	87	28	draft genome
SAL_BA9312AA	84419	SRR1969425;ILLUMINA;Paired;;SRX991243;645978762;99	SAL_BA9312AA	ND	ND	Other	2015	1			Europe	United Kingdom			London		51.5	0	Arizonae	IIIb			Public Health England - Gastrointestinal Bacteria Reference Unit			PRJNA248792	SRP042645	SAMN03479502	SRS906008	2015-08-27	2015-04-12	876	NaN	220	Iiib 61:I:Z53			33	26	159	144	21	87	28	draft genome
SAL_CA2614AA	89945	SRR1967357;ILLUMINA;Paired;;SRX989194;323424500;98	SAL_CA2614AA	ND	ND	Other	2015	1			Europe	United Kingdom			London		51.5		Unnamed	IIIb			Public Health England - Gastrointestinal Bacteria Reference Unit			PRJNA248792	SRP042645	SAMN03477447	SRS903994	2015-08-27	2015-04-12	876	NaN	220	Iiib 61:I:Z53			33	26	159	144	21	87	28	draft genome
SAL_DA3078AA	CFSAN024130	SRR1576197;ILLUMINA;Paired;500;SRX701903;426464148;178	SAL_DA3078AA	Environment	Water	ND	2014	6			North America	United States	Virginia							IIIb			Food and Drug Administration - Center for Food Safety and Applied Nutrition (US)			PRJNA186035	SRP018785	SAMN03069614	SRS701768	2015-08-27	2014-09-16	876	NaN	220	Iiib 61:I:Z53			33	26	159	144	21	87	28	draft genome
SAL_GA3760AA	678-94	SRR1060619;ILLUMINA;Paired;250;SRX399321;309699324;99	SAL_GA3760AA	Human	Human	Homo sapiens; Human	1984				North America	United States	California						38:(K):Z35:-	IIIb			University College Dublin - 100K Genome Project			PRJNA203445	SRP022914	SAMN02367778	SRS519755	2016-07-01	2015-07-22	876	NaN	220	Iiib 61:I:Z53			33	26	159	144	21	87	28	draft genome
SAL_GA7129AA	CFSAN044910	SRR4012679;ILLUMINA;Paired;300;SRX2008005;634681424;148	SAL_GA7129AA	Environment	Water	Environmental (Pond)	2012	10			North America	United States	Georgia						59:[K]:Z35	IIIb			Food and Drug Administration - Center for Food Safety and Applied Nutrition (US)			PRJNA186035	SRP018785	SAMN04961977	SRS1606439	2016-08-10	2015-01-01	876	NaN	220	Iiib 61:I:Z53			33	26	159	144	21	87	28	draft genome
SAL_HA8898AA	NCTC7349	traces-0pBLWjT;Complete Genome;Single;;NA;;	SAL_HA8898AA																	IIIb			Public Health England		http://www.sanger.ac.uk/resources/downloads/bacteria/nctc/					2017-01-05	2017-01-05	876	NaN	220	Iiib 61:I:Z53			33	26	159	144	21	87	28	draft genome
SAL_LA6074AA	SARC8	SRR6113308;ILLUMINA;Paired;500;SRX3228148;649089080;194	SAL_LA6074AA	Human	Human	human; Homo sapiens	1984				North America	United States	California							IIIb			Food and Drug Administration - Center for Food Safety and Applied Nutrition (US)			PRJNA191681	SRP119059	SAMN01933114	SRS2552716	2017-09-28	2017-09-28	876	NaN	220	Iiib 61:I:Z53			33	26	159	144	21	87	28	draft genome
SAL_MA2048AA	216314	SRR6191098;ILLUMINA;Paired;;SRX3301125;330230012;98	SAL_MA2048AA	Human	Human	human; Homo sapiens	2016	2			Europe	United Kingdom							Unnamed	IIIb			Public Health England			PRJNA248792	SRP042645	SAMN07812299	SRS2608690	2017-10-20	2017-10-20	876	NaN	220	Iiib 61:I:Z53			33	26	159	144	21	87	28	draft genome
SAL_MA3954AA	421600	SRR6234017;ILLUMINA;Paired;;SRX3342431;367831200;100	SAL_MA3954AA	Human	Human	Faeces	2017	9	8		Europe	United Kingdom	England	East of England					Unnamed	IIIb			Public Health England (M.Chattaway)			PRJNA248792	SRP042645	SAMN07946619	SRS2643800	2017-10-31	2017-10-31	876	NaN	220	Iiib 61:I:Z53			33	26	159	144	21	87	28	draft genome
SAL_MA5891AA	253903	traces-0HqqCFX;ILLUMINA;Paired;;NA;370178536;98	SAL_MA5891AA	Human	Human	Faeces	2016	5	3		Europe	United Kingdom	England	Yorkshire and Humber					Unnamed	IIIb			Public Health England (M.Chattaway)							2017-11-15	2018-05-20	876	NaN	220	Iiib 61:I:Z53			33	26	159	144	21	87	28	draft genome
SAL_MA5997AA	421600	traces-0dZuyaX;ILLUMINA;Paired;;NA;367831200;100,traces-0mqyOTD;ILLUMINA;Paired;;NA;335871360;99	SAL_MA5997AA	Human	Human	Faeces	2017	9	8		Europe	United Kingdom	England	East of England						IIIb			Public Health England (M.Chattaway)							2018-01-16	2018-07-21	876	NaN	220	Iiib 61:I:Z53			33	26	159	144	21	87	28	draft genome
SAL_NA5070AA	442708	traces-0RoswXd;ILLUMINA;Paired;;NA;256237542;99	SAL_NA5070AA	Human	Human	Faeces	2017	10	26		Europe	United Kingdom	England	North East						IIIb			Public Health England (M.Chattaway)							2018-01-16	2018-07-21	876	NaN	220	Iiib 61:I:Z53			33	26	159	144	21	87	28	draft genome
SAL_NA5073AA	443562	traces-0wHMPEx;ILLUMINA;Paired;;NA;455218236;99	SAL_NA5073AA	Human	Human	Faeces	2017	10	25		Europe	United Kingdom	England	North East						IIIb			Public Health England (M.Chattaway)							2018-01-16	2018-07-21	876	NaN	220	Iiib 61:I:Z53			33	26	159	144	21	87	28	draft genome
SAL_PA7764AA	443562	SRR7184546;ILLUMINA;Paired;;SRX4101319;;	SAL_PA7764AA	Human	Human	human; Homo sapiens	2017	11			Europe	United Kingdom							Salmonella Arizonae	IIIb			Public Health England			PRJNA248792	SRP042645	SAMN09225705	SRS3317428	2018-05-20	2018-05-19	876	NaN	220	Iiib 61:I:Z53			33	26	159	144	21	87	28	draft genome
SAL_QA2469AA	442708	SRR7285740;ILLUMINA;Paired;;SRX4189280;;	SAL_QA2469AA	Human	Human	human; Homo sapiens	2017	11			Europe	United Kingdom							Salmonella Arizonae	IIIb			Public Health England			PRJNA248792	SRP042645	SAMN09387870	SRS3400521	2018-06-11	2018-06-10	876	NaN	220	Iiib 61:I:Z53			33	26	159	144	21	87	28	draft genome
SAL_QA8201AA	481503	SRR7427033;ILLUMINA;Paired;;SRX4297855;;	SAL_QA8201AA	Human	Human	human; Homo sapiens	2018	1			Europe	United Kingdom							Salmonella Arizonae	IIIb			Public Health England			PRJNA248792	SRP042645	SAMN09484542	SRS3460806	2018-06-26	2018-06-26	876	NaN	220	Iiib 61:I:Z53			33	26	159	144	21	87	28	draft genome
SAL_AA5872AA	51408.18 SL-400C	traces-0xPtzAD;7GeneMLST;ND;;NA;;	SAL_AA5872AA			Water	2008				North America	United States								IIIb (MLST)			Narjol Gonzalez-Escalona			NA	NA	NA	NA	2015-08-26		910	NaN	220	Iiib 61:I:Z53			145	26	30	26	21	288	28	draft genome
SAL_BA5034AA	CFSAN024528	SRR2015650;ILLUMINA;Paired;302;SRX1022797;768721536;146	SAL_BA5034AA	Environment	Water	ND	2011	11			North America	Mexico	Sinaloa		Sinaloa				O:14:R:Z	IIIb			Food and Drug Administration - Center for Food Safety and Applied Nutrition (US)			PRJNA217342	SRP029479	SAMN03464463	SRS930492	2015-08-27	2015-05-11	970	NaN	305.1	Sundsvall			13	80	17	113	12	15	145	draft genome
SAL_AA5966AA	3063-61/250	traces-0GPJOdt;7GeneMLST;ND;;NA;;	SAL_AA5966AA		Reptile	Snake	1960				Asia	Japan								IIIb		48:k:z35	F.X.Weill, Institut Pasteur			NA	NA	NA	NA	2015-08-26		999	NaN	226				145	229	30	282	21	229	28	draft genome
SAL_AA5967AA	3064-61/252	traces-0BIWChb;7GeneMLST;ND;;NA;;	SAL_AA5967AA		Reptile	Snake	1960				Asia	Japan								IIIb		41:(k):-	F.X.Weill, Institut Pasteur			NA	NA	NA	NA	2015-08-26		1000	NaN	226				145	229	30	295	21	229	28	draft genome
SAL_AA5968AA	1750/76	traces-0rPCYmt;7GeneMLST;ND;;NA;;	SAL_AA5968AA		Reptile						Europe	Switzerland								IIIb		43:z52:z53	F.X.Weill, Institut Pasteur			NA	NA	NA	NA	2015-08-26		1001	NaN	220	Iiib 61:I:Z53			145	26	30	282	21	353	28	draft genome
SAL_AA5969AA	3390-60/257	traces-0GgDjuZ;7GeneMLST;ND;;NA;;	SAL_AA5969AA		Human		1960				North America	United States								IIIb		17:l,v:e,n,x,z15	F.X.Weill, Institut Pasteur			NA	NA	NA	NA	2015-08-26		1002	NaN	220	Iiib 61:I:Z53			145	26	30	282	261	87	28	draft genome
SAL_AA5970AA	7413/90	traces-0pECMIi;7GeneMLST;ND;;NA;;	SAL_AA5970AA		Reptile		1990				Oceania	Australia								IIIb		48:z35:z52	F.X.Weill, Institut Pasteur			NA	NA	NA	NA	2015-08-26		1003	NaN	220	Iiib 61:I:Z53			145	26	30	334	21	87	28	draft genome
SAL_AA5971AA	2101/77	traces-0WeXijE;7GeneMLST;ND;;NA;;	SAL_AA5971AA		Reptile	Snake	1977				Europe	Switzerland								IIIb		42:z10:z67	F.X.Weill, Institut Pasteur			NA	NA	NA	NA	2015-08-26		1004	NaN	220	Iiib 61:I:Z53			145	26	30	337	141	272	28	draft genome
SAL_AA5973AA	6085-59/198	traces-0mBnfEb;7GeneMLST;ND;;NA;;	SAL_AA5973AA				1972				Europe	Germany								IIIb		58:r:e,n,x,z15	F.X.Weill, Institut Pasteur			NA	NA	NA	NA	2015-08-26		1006	NaN	220	Iiib 61:I:Z53			145	26	30	55	21	87	28	draft genome
SAL_MA3376AA	PNUSAS024542	SRR6217706;ILLUMINA;Paired;;SRX3326348;273514164;231	SAL_MA3376AA								North America	United States								IIIb			Center for Diease Control and Prevention - Enteric Diseases Laboratory Branch (US)			PRJNA230403	SRP040281	SAMN07720149	SRS2630098	2017-10-26	2017-10-25	1006	NaN	220	Iiib 61:I:Z53			145	26	30	55	21	87	28	draft genome
SAL_QA0743AA	491027	SRR7257132;ILLUMINA;Paired;;SRX4161463;;	SAL_QA0743AA	Human	Human	human; Homo sapiens	2018	2			Europe	United Kingdom							Salmonella Diarizonae	IIIb			Public Health England			PRJNA248792	SRP042645	SAMN09348650	SRS3373829	2018-06-05	2018-06-05	1006	NaN	220	Iiib 61:I:Z53			145	26	30	55	21	87	28	draft genome
SAL_AA5974AA	554/69	traces-0ujHJhD;7GeneMLST;ND;;NA;;	SAL_AA5974AA				1969				Europe	Germany								IIIb		50:l,v:z	F.X.Weill, Institut Pasteur			NA	NA	NA	NA	2015-08-26		1007	NaN	NaN				145	266	30	282	21	274	132	draft genome
SAL_AA5975AA	1306/73	traces-0EHKcYf;7GeneMLST;ND;;NA;;	SAL_AA5975AA		Reptile	Snake	1972				Europe	Austria								IIIb		21:l,v:z57	F.X.Weill, Institut Pasteur			NA	NA	NA	NA	2015-08-26		1008	NaN	220	Iiib 61:I:Z53			145	286	30	360	21	87	28	draft genome
SAL_AA6129AA	453/68	traces-0bbPKHH;7GeneMLST;ND;;NA;;	SAL_AA6129AA		Reptile	Snake	1968				Oceania	Australia								IIIb		16:l,v:z53	F.X.Weill, Institut Pasteur			NA	NA	NA	NA	2015-08-26		1153	NaN	230				255	233	30	287	252	68	229	draft genome
SAL_AA6130AA	CDC 643-70	traces-0OWjptY;7GeneMLST;ND;;NA;;	SAL_AA6130AA		Human		1970													IIIb		42:l,v:e,n,x,z15	F.X.Weill, Institut Pasteur			NA	NA	NA	NA	2015-08-26		1154	NaN	NaN				255	233	30	331	252	267	229	draft genome
SAL_AA6131AA	3064-61/251	traces-0pDtYos;7GeneMLST;ND;;NA;;	SAL_AA6131AA		Reptile	Snake	1960				Asia	Japan								IIIb		47:l,v:1,5,7:Rz50	F.X.Weill, Institut Pasteur			NA	NA	NA	NA	2015-08-26		1155	NaN	220	Iiib 61:I:Z53			255	26	30	282	269	87	28	draft genome
SAL_AA6132AA	1302/73	traces-0fOIvpq;7GeneMLST;ND;;NA;;	SAL_AA6132AA		Reptile	Snake	1973				Europe	Germany								IIIb		(6),14:l,v:z	F.X.Weill, Institut Pasteur			NA	NA	NA	NA	2015-08-26		1156	NaN	NaN				255	270	30	345	229	279	28	draft genome
SAL_AA6133AA	1106-55/103	traces-0MgtZGV;7GeneMLST;ND;;NA;;	SAL_AA6133AA																	IIIb		38:z10:z	F.X.Weill, Institut Pasteur			NA	NA	NA	NA	2015-08-26		1157	NaN	NaN				255	364	30	331	396	68	393	draft genome
SAL_AA6151AA	9308/02	traces-0qzAoBz;7GeneMLST;ND;;NA;;	SAL_AA6151AA		Reptile	Snake	2002				North America	Canada								IIIb		6,7:l,v:1,5,7	F.X.Weill, Institut Pasteur			NA	NA	NA	NA	2015-08-26		1174	NaN	NaN				270	26	181	303	21	87	241	draft genome
SAL_AA6172AA	8880/98	traces-0VgqIPQ;7GeneMLST;ND;;NA;;	SAL_AA6172AA		Human		1998				North America	United States								IIIb		47:r:z53:Rz90	F.X.Weill, Institut Pasteur			NA	NA	NA	NA	2015-08-26		1195	NaN	220	Iiib 61:I:Z53			285	26	30	144	21	87	28	draft genome
SAL_AA6173AA	1799/76	traces-0iNEVQk;7GeneMLST;ND;;NA;;	SAL_AA6173AA		Reptile		1976				Europe	Germany								IIIb		47:r:z53:Rz90	F.X.Weill, Institut Pasteur			NA	NA	NA	NA	2015-08-26		1195	NaN	220	Iiib 61:I:Z53			285	26	30	144	21	87	28	draft genome
SAL_AA6174AA	7233/90	traces-0gKKoHe;7GeneMLST;ND;;NA;;	SAL_AA6174AA		Human		1990				North America	United States								IIIb		47:r:z53:Rz90	F.X.Weill, Institut Pasteur			NA	NA	NA	NA	2015-08-26		1195	NaN	220	Iiib 61:I:Z53			285	26	30	144	21	87	28	draft genome
SAL_AA6176AA	5296/86	traces-0OkEjqr;7GeneMLST;ND;;NA;;	SAL_AA6176AA		Food	Animal Feed	1986				Europe	Belgium								IIIb		47:r:z53:Rz77	F.X.Weill, Institut Pasteur			NA	NA	NA	NA	2015-08-26		1195	NaN	220	Iiib 61:I:Z53			285	26	30	144	21	87	28	draft genome
SAL_AA6177AA	1566/75	traces-0gjbEoA;7GeneMLST;ND;;NA;;	SAL_AA6177AA		Reptile	Snake	1975				Europe	Switzerland								IIIb		47:r:z53:Rz90	F.X.Weill, Institut Pasteur			NA	NA	NA	NA	2015-08-26		1195	NaN	220	Iiib 61:I:Z53			285	26	30	144	21	87	28	draft genome
SAL_AA6178AA	Pc 155/60	traces-0SmUijR;7GeneMLST;ND;;NA;;	SAL_AA6178AA		Reptile	Snake	1944				North America	United States								IIIb		47:r:z53	F.X.Weill, Institut Pasteur			NA	NA	NA	NA	2015-08-26		1195	NaN	220	Iiib 61:I:Z53			285	26	30	144	21	87	28	draft genome
SAL_AA6179AA	5297/86	traces-0kyMAqZ;7GeneMLST;ND;;NA;;	SAL_AA6179AA		Food	Animal Feed	1986				Europe	Belgium								IIIb		47:r:z53:Rz77	F.X.Weill, Institut Pasteur			NA	NA	NA	NA	2015-08-26		1195	NaN	220	Iiib 61:I:Z53			285	26	30	144	21	87	28	draft genome
SAL_AA6180AA	5338/86	traces-0pEGYFW;7GeneMLST;ND;;NA;;	SAL_AA6180AA		Reptile	Snake	1986				Europe	Belgium								IIIb		47:r:z53:Rz74	F.X.Weill, Institut Pasteur			NA	NA	NA	NA	2015-08-26		1195	NaN	220	Iiib 61:I:Z53			285	26	30	144	21	87	28	draft genome
SAL_CA5255AA	70652	SRR1962108;ILLUMINA;Paired;;SRX985584;275792814;99	SAL_CA5255AA	Human	Human	Human; Homo sapiens	2014	11			Europe	United Kingdom	England						Unnamed	IIIb			Public Health England - Gastrointestinal Bacteria Reference Unit			PRJNA248792	SRP042645	SAMN03469191	SRS900509	2015-08-27	2015-04-10	1195	NaN	220	Iiib 61:I:Z53			285	26	30	144	21	87	28	draft genome
SAL_DA1038AA	H132020513	SRR1645534;ILLUMINA;Paired;;SRX754979;408746828;98	SAL_DA1038AA	Human	Human	Human; Homo sapiens	2013	5			Europe	United Kingdom								IIIb			Public Health England - Gastrointestinal Bacteria Reference Unit			PRJNA248792	SRP042645	SAMN03168835	SRS740211	2015-08-27	2014-11-16	1195	NaN	220	Iiib 61:I:Z53			285	26	30	144	21	87	28	draft genome
SAL_JA1434AA	NSUOC-0297-W6H	SRR5410070;ILLUMINA;Paired;500;SRX2702187;236951178;237	SAL_JA1434AA	Environment	Water	WATER	2016	7			North America	United States	Florida							IIIb			Food and Drug Administration - Center for Food Safety and Applied Nutrition (US)			PRJNA342956	SRP091506	SAMN06174622	SRS2096028	2017-04-06	2017-04-03	1195	NaN	220	Iiib 61:I:Z53			285	26	30	144	21	87	28	draft genome
SAL_JA4422AA	Pc 155/60	traces-0pDoaCz;ILLUMINA;Paired;;NA;353140800;150	SAL_JA4422AA				1944				North America	United States								IIIb		47:r:z53	F.X.Weill, Institut Pasteur							2017-05-12	2017-11-14	1195	NaN	220	Iiib 61:I:Z53			285	26	30	144	21	87	28	draft genome
SAL_JA5222AA	2015K-1072	SRR5581878;ILLUMINA;Paired;;SRX2839947;459122100;246	SAL_JA5222AA								North America	United States								IIIb			Center for Diease Control and Prevention - Enteric Diseases Laboratory Branch (US)			PRJNA230403	SRP040281	SAMN07151151	SRS2213369	2017-05-22	2017-05-22	1195	NaN	220	Iiib 61:I:Z53			285	26	30	144	21	87	28	draft genome
SAL_MA1990AA	208745	SRR6191158;ILLUMINA;Paired;;SRX3301185;384882848;98	SAL_MA1990AA	Human	Human	human; Homo sapiens	2016	1			Europe	United Kingdom							Unnamed	IIIb			Public Health England			PRJNA248792	SRP042645	SAMN07812402	SRS2608748	2017-10-20	2017-10-20	1195	NaN	220	Iiib 61:I:Z53			285	26	30	144	21	87	28	draft genome
SAL_MA2156AA	328677	SRR6190532;ILLUMINA;Paired;;SRX3300559;402671016;99	SAL_MA2156AA	Human	Human	human; Homo sapiens	2016	12			Europe	United Kingdom							Unnamed	IIIb			Public Health England			PRJNA248792	SRP042645	SAMN07812122	SRS2608158	2017-10-20	2017-10-20	1195	NaN	220	Iiib 61:I:Z53			285	26	30	144	21	87	28	draft genome
SAL_MA2208AA	363643	SRR6190450;ILLUMINA;Paired;;SRX3300477;255428572;98	SAL_MA2208AA	Human	Human	Faeces	2017	4	6		Europe	United Kingdom	England	East of England					Unnamed	IIIb			Public Health England			PRJNA248792	SRP042645	SAMN07812050	SRS2608076	2017-10-20	2017-10-20	1195	NaN	220	Iiib 61:I:Z53			285	26	30	144	21	87	28	draft genome
SAL_MA5831AA	140237	traces-0yxeszC;ILLUMINA;Paired;;NA;374618720;98	SAL_MA5831AA	Human	Human	Faeces	2015	7	22		Europe	United Kingdom	England	East Midlands					Unnamed	IIIb			Public Health England (M.Chattaway)							2017-11-15	2018-05-20	1195	NaN	220	Iiib 61:I:Z53			285	26	30	144	21	87	28	draft genome
SAL_NA5080AA	451937	traces-0RLDBrZ;ILLUMINA;Paired;;NA;182374632;99	SAL_NA5080AA	Human	Human	Faeces	2017	11	20		Europe	United Kingdom	England	Yorkshire and Humber						IIIb			Public Health England (M.Chattaway)							2018-01-16	2018-07-21	1195	NaN	220	Iiib 61:I:Z53			285	26	30	144	21	87	28	draft genome
SAL_QA1799AA	140237	SRR7284429;ILLUMINA;Paired;;SRX4187969;;	SAL_QA1799AA	Human	Human	human; Homo sapiens	2015	7			Europe	United Kingdom							Salmonella Arizonae	IIIb			Public Health England			PRJNA248792	SRP042645	SAMN09386474	SRS3399343	2018-06-10	2018-06-09	1195	NaN	220	Iiib 61:I:Z53			285	26	30	144	21	87	28	draft genome
SAL_QA6633AA	451937	SRR7401723;ILLUMINA;Paired;;SRX4273870;;	SAL_QA6633AA	Human	Human	human; Homo sapiens	2017	11			Europe	United Kingdom							Salmonella Arizonae	IIIb			Public Health England			PRJNA248792	SRP042645	SAMN09463017	SRS3440193	2018-06-21	2018-06-21	1195	NaN	220	Iiib 61:I:Z53			285	26	30	144	21	87	28	draft genome
SAL_AA6181AA	5484/86	traces-0VaHWUE;7GeneMLST;ND;;NA;;	SAL_AA6181AA		Reptile	Snake	1986				Europe	Germany								IIIb		6,14:z52:e,n,x,z15	F.X.Weill, Institut Pasteur			NA	NA	NA	NA	2015-08-26		1196	NaN	NaN				285	26	30	282	299	87	28	draft genome
SAL_AA6182AA	2907-58/168	traces-0QZSaQw;7GeneMLST;ND;;NA;;	SAL_AA6182AA		Reptile	Snake	1958				Asia	Vietnam								IIIb		48:i:z35:[z57]	F.X.Weill, Institut Pasteur			NA	NA	NA	NA	2015-08-26		1197	NaN	220	Iiib 61:I:Z53			285	26	30	55	21	87	28	draft genome
SAL_DA4980AA	556-59/192	ERR023551;ILLUMINA;Paired;167;ERX009547;393355536;84	SAL_DA4980AA		Reptile		1958				Asia	Vietnam								IIIb		48:i:z35:z57	The Wellcome Trust Sanger Institute		Brisse	PRJEB2099	ERP000153	SAMEA852525	ERS011107	2015-08-27	2011-03-18	1197	NaN	220	Iiib 61:I:Z53			285	26	30	55	21	87	28	draft genome
SAL_AA6187AA	4661-67/343	traces-0gANxox;7GeneMLST;ND;;NA;;	SAL_AA6187AA		Reptile	Snake	1967				Oceania	Australia								IIIb		42:r:z	F.X.Weill, Institut Pasteur			NA	NA	NA	NA	2015-08-26		1202	NaN	NaN				289	26	30	212	21	28	28	draft genome
SAL_AA6188AA	713-66/331	traces-0iTQaBF;7GeneMLST;ND;;NA;;	SAL_AA6188AA			Coconut	1961				Europe	United Kingdom								IIIb		42:r:Rz50	F.X.Weill, Institut Pasteur			NA	NA	NA	NA	2015-08-26		1202	NaN	NaN				289	26	30	212	21	28	28	draft genome
SAL_JA4419AA	4661-67/343	traces-0rFMSFu;ILLUMINA;Paired;;NA;810390790;145	SAL_JA4419AA				1967				Oceania	Australia								IIIb		42:r:z	F.X.Weill, Institut Pasteur							2017-05-12	2017-11-14	1202	NaN	NaN				289	26	30	212	21	28	28	draft genome
SAL_AA6189AA	559/69	traces-0BZUizp;7GeneMLST;ND;;NA;;	SAL_AA6189AA				1969				Europe	Germany								IIIb		38:k:z53	F.X.Weill, Institut Pasteur			NA	NA	NA	NA	2015-08-26		1203	NaN	NaN				29	26	30	344	21	278	28	draft genome
SAL_AA6190AA	6409-52/86	traces-0DfWRYa;7GeneMLST;ND;;NA;;	SAL_AA6190AA		Reptile	Snake	1952				Africa	Rwanda								IIIb		48:i:z	F.X.Weill, Institut Pasteur			NA	NA	NA	NA	2015-08-26		1204	NaN	NaN				29	286	30	84	21	145	132	draft genome
SAL_AA6198AA	1665/75	traces-0HnxIeR;7GeneMLST;ND;;NA;;	SAL_AA6198AA		Reptile		1975				Middle East	Israel								IIIb		16:z52:z35	F.X.Weill, Institut Pasteur			NA	NA	NA	NA	2015-08-26		1211	NaN	NaN				296	26	30	212	21	27	264	draft genome
SAL_AA6199AA	2224-56/126	traces-0aCbHRt;7GeneMLST;ND;;NA;;	SAL_AA6199AA		Reptile	Snake	1956				North America	United States								IIIb		38:(k):z55	F.X.Weill, Institut Pasteur			NA	NA	NA	NA	2015-08-26		1212	NaN	220	Iiib 61:I:Z53			297	26	159	144	21	87	28	draft genome
SAL_AA6200AA	1699K	traces-0goHTsH;7GeneMLST;ND;;NA;;	SAL_AA6200AA																	IIIb		38:(k):z55	F.X.Weill, Institut Pasteur			NA	NA	NA	NA	2015-08-26		1212	NaN	220	Iiib 61:I:Z53			297	26	159	144	21	87	28	draft genome
SAL_AA6247AA	5973/87	traces-0XSOAbC;7GeneMLST;ND;;NA;;	SAL_AA6247AA		Reptile	Snake	1987				South America	Paraguay								IIIb		48:i:z:Rz72	F.X.Weill, Institut Pasteur			NA	NA	NA	NA	2015-08-26		1256	NaN	308				33	173	30	26	141	275	28	draft genome
SAL_BA7586AA	67548	SRR1970233;ILLUMINA;Paired;;SRX992049;520134516;99	SAL_BA7586AA	Human	Human	Human; Homo sapiens	2014	11			Europe	United Kingdom	England							IIIb			Public Health England - Gastrointestinal Bacteria Reference Unit			PRJNA248792	SRP042645	SAMN03480309	SRS906813	2015-08-27	2015-04-13	1256	NaN	308				33	173	30	26	141	275	28	draft genome
SAL_CA0036AA	72328	SRR1968965;ILLUMINA;Paired;;SRX990803;353287638;99	SAL_CA0036AA	Human	Human	Human; Homo sapiens	2014	12			Europe	United Kingdom			London		51.5		Unnamed	IIIb			Public Health England - Gastrointestinal Bacteria Reference Unit			PRJNA248792	SRP042645	SAMN03479063	SRS905568	2015-08-27	2015-04-12	1256	NaN	308				33	173	30	26	141	275	28	draft genome
SAL_CA2984AA	65117	SRR1966987;ILLUMINA;Paired;;SRX988824;190053864;99	SAL_CA2984AA	Human	Human	Human; Homo sapiens	2014	11			Europe	United Kingdom	England						Unnamed	IIIb			Public Health England - Gastrointestinal Bacteria Reference Unit			PRJNA248792	SRP042645	SAMN03477065	SRS903613	2015-08-27	2015-04-12	1256	NaN	308				33	173	30	26	141	275	28	draft genome
SAL_CA4041AA	36985	SRR1965916;ILLUMINA;Paired;;SRX987765;247546944;96	SAL_CA4041AA	Human	Human	Human; Homo sapiens	2014	7			Europe	United Kingdom	England							IIIb			Public Health England - Gastrointestinal Bacteria Reference Unit			PRJNA248792	SRP042645	SAMN03476008	SRS902568	2015-08-27	2015-04-12	1256	NaN	308				33	173	30	26	141	275	28	draft genome
SAL_CA5242AA	71531	SRR1962432;ILLUMINA;Paired;;SRX985597;270529182;99	SAL_CA5242AA	Human	Human	Human; Homo sapiens	2014	10			Europe	United Kingdom			London		51.5		Unnamed	IIIb			Public Health England - Gastrointestinal Bacteria Reference Unit			PRJNA248792	SRP042645	SAMN03469205	SRS900522	2015-08-27	2015-04-10	1256	NaN	308				33	173	30	26	141	275	28	draft genome
SAL_DA1347AA	H130240128	SRR1643146;ILLUMINA;Paired;;SRX753055;610242534;99	SAL_DA1347AA	Human	Human	Human; Homo sapiens	2013	1			Europe	United Kingdom	England						Unnamed	IIIb			Public Health England - Gastrointestinal Bacteria Reference Unit			PRJNA248792	SRP042645	SAMN03166059	SRS738504	2015-08-27	2014-11-12	1256	NaN	308				33	173	30	26	141	275	28	draft genome
SAL_DA1353AA	H132720076	SRR1643140;ILLUMINA;Paired;;SRX753049;342363582;99	SAL_DA1353AA	Human	Human	Human; Homo sapiens	2013	7			Europe	United Kingdom	England						Unnamed	IIIb			Public Health England - Gastrointestinal Bacteria Reference Unit			PRJNA248792	SRP042645	SAMN03166058	SRS738500	2015-08-27	2014-11-12	1256	NaN	308				33	173	30	26	141	275	28	draft genome
SAL_DA1359AA	H130960208	SRR1643134;ILLUMINA;Paired;;SRX753043;430978482;99	SAL_DA1359AA	Human	Human	Human; Homo sapiens	2013	2			Europe	United Kingdom							Unnamed	IIIb			Public Health England - Gastrointestinal Bacteria Reference Unit			PRJNA248792	SRP042645	SAMN03166013	SRS738494	2015-08-27	2014-11-12	1256	NaN	308				33	173	30	26	141	275	28	draft genome
SAL_DA1437AA	H131960205	SRR1643056;ILLUMINA;Paired;;SRX752965;192623112;99	SAL_DA1437AA	Human	Human	Human; Homo sapiens	2013	5			Europe	United Kingdom	England						Unnamed	IIIb			Public Health England - Gastrointestinal Bacteria Reference Unit			PRJNA248792	SRP042645	SAMN03165913	SRS738416	2015-08-27	2014-11-12	1256	NaN	308				33	173	30	26	141	275	28	draft genome
SAL_DA1440AA	H132560444	SRR1643053;ILLUMINA;Paired;;SRX752962;142768890;99	SAL_DA1440AA	Human	Human	Human; Homo sapiens	2013	6			Europe	United Kingdom			London		51.5		Unnamed	IIIb			Public Health England - Gastrointestinal Bacteria Reference Unit			PRJNA248792	SRP042645	SAMN03165892	SRS738413	2015-08-27	2014-11-12	1256	NaN	308				33	173	30	26	141	275	28	draft genome
SAL_DA1696AA	POR1-0022	SRR1636576;ILLUMINA;Paired;500;SRX748934;300140080;236	SAL_DA1696AA	Livestock	Swine	feces; Sus scrofa	2014	2			North America	United States	Texas							IIIb			Food and Drug Administration - Center for Food Safety and Applied Nutrition (US)			PRJNA183850	SRP028607	SAMN02983165	SRS734922	2015-08-27	2014-10-31	1256	NaN	308				33	173	30	26	141	275	28	draft genome
SAL_EA7069AA	15248	SRR3049745;ILLUMINA;Paired;;SRX1498697;287119830;95	SAL_EA7069AA	Human	Human	Human; Homo sapiens					Europe	United Kingdom							Unnamed	IIIb			Public Health England			PRJNA248792	SRP042645	SAMN04364005	SRS1220358	2015-12-23	2015-12-22	1256	NaN	308				33	173	30	26	141	275	28	draft genome
SAL_FA4093AA	116576	SRR3323029;ILLUMINA;Paired;;SRX1675240;254278728;99	SAL_FA4093AA	Human	Human	Human; Homo sapiens	2015	5			Europe	United Kingdom							Unnamed	IIIb			Public Health England			PRJNA248792	SRP042645	SAMN04601116	SRS1372027	2016-04-02	2016-04-02	1256	NaN	308				33	173	30	26	141	275	28	draft genome
SAL_GA3763AA	128-87	SRR1060622;ILLUMINA;Paired;250;SRX399318;272657168;98	SAL_GA3763AA	Human	Human	Homo sapiens; Human	1987				North America	United States	Georgia						48:I:Z	IIIb			University College Dublin - 100K Genome Project			PRJNA203445	SRP022914	SAMN02367775	SRS519753	2016-07-01	2015-07-22	1256	NaN	308				33	173	30	26	141	275	28	draft genome
SAL_IA1830AA	287737	SRR5193081;ILLUMINA;Paired;;SRX2508765;371378840;98	SAL_IA1830AA	Human	Human	Human; Homo sapiens	2016	8			Europe	United Kingdom							Unnamed	IIIb			Public Health England			PRJNA248792	SRP042645	SAMN06247179	SRS1932785	2017-01-22	2017-01-22	1256	NaN	308				33	173	30	26	141	275	28	draft genome
SAL_JA5766AA	341257	SRR5584825;ILLUMINA;Paired;;SRX2842738;328779560;97	SAL_JA5766AA	Human	Human	human; Homo sapiens	2017	2			Europe	United Kingdom							Unnamed	IIIb			Public Health England			PRJNA248792	SRP042645	SAMN07155698	SRS2216059	2017-05-23	2017-05-23	1256	NaN	308				33	173	30	26	141	275	28	draft genome
SAL_JA6496AA	357760	SRR5583132;ILLUMINA;Paired;;SRX2841045;263594220;95	SAL_JA6496AA	Human	Human	human; Homo sapiens	2017	3			Europe	United Kingdom							Unnamed	IIIb			Public Health England			PRJNA248792	SRP042645	SAMN07152308	SRS2214392	2017-05-23	2017-05-23	1256	NaN	308				33	173	30	26	141	275	28	draft genome
SAL_KA3135AA	FDA00001062	SRR5817807;ILLUMINA;Paired;500;SRX2996101;618592320;180,SRR6010021;ILLUMINA;Paired;500;SRX3163946;;	SAL_KA3135AA	Environment	Soil/Dust	environmental swabs and vials	2007	10			North America	United States	New Mexico							IIIb			Food and Drug Administration - Center for Food Safety and Applied Nutrition (US)			PRJNA186035	SRP018785	SAMN02844447	SRS2347337	2017-07-12	2017-07-11	1256	NaN	308				33	173	30	26	141	275	28	draft genome
SAL_MA1737AA	329862	SRR6191708;ILLUMINA;Paired;;SRX3301735;437069220;98	SAL_MA1737AA	Human	Human	human; Homo sapiens	2016	12			Europe	United Kingdom							Unnamed	IIIb			Public Health England			PRJNA248792	SRP042645	SAMN07812822	SRS2609249	2017-10-20	2017-10-20	1256	NaN	308				33	173	30	26	141	275	28	draft genome
SAL_MA1815AA	362070	SRR6191581;ILLUMINA;Paired;;SRX3301608;362479300;97	SAL_MA1815AA	Human	Human	human; Homo sapiens	2017	4			Europe	United Kingdom							Unnamed	IIIb			Public Health England			PRJNA248792	SRP042645	SAMN07812740	SRS2609126	2017-10-20	2017-10-20	1256	NaN	308				33	173	30	26	141	275	28	draft genome
SAL_MA1885AA	412006	SRR6191384;ILLUMINA;Paired;;SRX3301411;314332000;100	SAL_MA1885AA	Human	Human	human; Homo sapiens	2017	8			Europe	United Kingdom							Unnamed	IIIb			Public Health England			PRJNA248792	SRP042645	SAMN07812611	SRS2608938	2017-10-20	2017-10-20	1256	NaN	308				33	173	30	26	141	275	28	draft genome
SAL_MA1893AA	399767	SRR6191375;ILLUMINA;Paired;;SRX3301402;209281446;99	SAL_MA1893AA	Human	Human	human; Homo sapiens	2017	8			Europe	United Kingdom							Unnamed	IIIb			Public Health England			PRJNA248792	SRP042645	SAMN07812633	SRS2608930	2017-10-20	2017-10-20	1256	NaN	308				33	173	30	26	141	275	28	draft genome
SAL_MA1910AA	315161	SRR6191356;ILLUMINA;Paired;;SRX3301383;505198584;99	SAL_MA1910AA	Human	Human	human; Homo sapiens	2016	11			Europe	United Kingdom							Unnamed	IIIb			Public Health England			PRJNA248792	SRP042645	SAMN07812513	SRS2608910	2017-10-20	2017-10-20	1256	NaN	308				33	173	30	26	141	275	28	draft genome
SAL_MA1924AA	391772	SRR6191334;ILLUMINA;Paired;;SRX3301361;330463092;97	SAL_MA1924AA	Human	Human	human; Homo sapiens	2017	7			Europe	United Kingdom							Unnamed	IIIb			Public Health England			PRJNA248792	SRP042645	SAMN07812488	SRS2608895	2017-10-20	2017-10-20	1256	NaN	308				33	173	30	26	141	275	28	draft genome
SAL_MA1933AA	256094	SRR6191323;ILLUMINA;Paired;;SRX3301350;284256644;98	SAL_MA1933AA	Human	Human	human; Homo sapiens	2016	5			Europe	United Kingdom							Unnamed	IIIb			Public Health England			PRJNA248792	SRP042645	SAMN07812466	SRS2608884	2017-10-20	2017-10-20	1256	NaN	308				33	173	30	26	141	275	28	draft genome
SAL_MA1952AA	313304	SRR6191198;ILLUMINA;Paired;;SRX3301225;405796396;97	SAL_MA1952AA	Human	Human	human; Homo sapiens	2016	10			Europe	United Kingdom							Unnamed	IIIb			Public Health England			PRJNA248792	SRP042645	SAMN07812453	SRS2608794	2017-10-20	2017-10-20	1256	NaN	308				33	173	30	26	141	275	28	draft genome
SAL_MA2062AA	322462	SRR6191084;ILLUMINA;Paired;;SRX3301111;346655826;99	SAL_MA2062AA	Human	Human	human; Homo sapiens	2016	12			Europe	United Kingdom							Unnamed	IIIb			Public Health England			PRJNA248792	SRP042645	SAMN07812221	SRS2608676	2017-10-20	2017-10-20	1256	NaN	308				33	173	30	26	141	275	28	draft genome
SAL_MA2080AA	311458	SRR6191066;ILLUMINA;Paired;;SRX3301093;397705176;99	SAL_MA2080AA	Human	Human	human; Homo sapiens	2016	10			Europe	United Kingdom							Unnamed	IIIb			Public Health England			PRJNA248792	SRP042645	SAMN07812209	SRS2608658	2017-10-20	2017-10-20	1256	NaN	308				33	173	30	26	141	275	28	draft genome
SAL_MA2190AA	385879	SRR6190496;ILLUMINA;Paired;;SRX3300523;231037884;99	SAL_MA2190AA	Human	Human	human; Homo sapiens	2017	6			Europe	United Kingdom								IIIb			Public Health England			PRJNA248792	SRP042645	SAMN07812116	SRS2608124	2017-10-20	2017-10-20	1256	NaN	308				33	173	30	26	141	275	28	draft genome
SAL_MA2327AA	389709	SRR6193092;ILLUMINA;Paired;;SRX3303050;382828050;99	SAL_MA2327AA	Human	Human	human; Homo sapiens	2017	7			Europe	United Kingdom							Unnamed	IIIb			Public Health England			PRJNA248792	SRP042645	SAMN07816339	SRS2610519	2017-10-22	2017-10-21	1256	NaN	308				33	173	30	26	141	275	28	draft genome
SAL_MA4001AA	242419	SRR6233901;ILLUMINA;Paired;;SRX3342314;316880452;98	SAL_MA4001AA	Human	Human	Faeces	2016	3	31		Europe	United Kingdom	England	North East					Unnamed	IIIb			Public Health England			PRJNA248792	SRP042645	SAMN07946510	SRS2643703	2017-10-31	2017-10-31	1256	NaN	308				33	173	30	26	141	275	28	draft genome
SAL_MA5828AA	135048	traces-0eyZRju;ILLUMINA;Paired;;NA;513853004;98	SAL_MA5828AA	Human	Human	Faeces	2015	7	12		Europe	United Kingdom	England	North East					Unnamed	IIIb			Public Health England (M.Chattaway)							2017-11-15	2018-05-20	1256	NaN	308				33	173	30	26	141	275	28	draft genome
SAL_MA5863AA	195565	traces-0yPLjsQ;ILLUMINA;Paired;;NA;338932744;97	SAL_MA5863AA	Human	Human	Faeces	2015	12	2		Europe	United Kingdom	England	Yorkshire and Humber					Unnamed	IIIb			Public Health England (M.Chattaway)							2017-11-15	2018-05-20	1256	NaN	308				33	173	30	26	141	275	28	draft genome
SAL_MA5866AA	202250	traces-0jDItdL;ILLUMINA;Paired;;NA;373991520;98	SAL_MA5866AA	Human	Human	Faeces	2015	12	31		Europe	United Kingdom	England	East of England					Unnamed	IIIb			Public Health England (M.Chattaway)							2017-11-15	2018-05-20	1256	NaN	308				33	173	30	26	141	275	28	draft genome
SAL_MA5890AA	253347	traces-0HItrJH;ILLUMINA;Paired;;NA;304027876;97,traces-0kXzUXY;ILLUMINA;Paired;;NA;;	SAL_MA5890AA	Human	Human		2016	4	29		Europe	United Kingdom	Wales						Unnamed	IIIb			Public Health England (M.Chattaway)		subspecies and serovar possibly incorrect					2018-02-16	2018-08-21	1256	NaN	308				33	173	30	26	141	275	28	draft genome
SAL_NA5071AA	443556	traces-0Wihvkp;ILLUMINA;Paired;;NA;323220744;99	SAL_NA5071AA	Human	Human		2017	10	31		Europe	United Kingdom	Wales							IIIb			Public Health England (M.Chattaway)							2018-01-16	2018-07-21	1256	NaN	308				33	173	30	26	141	275	28	draft genome
SAL_PA8347AA	202250	SRR7192215;ILLUMINA;Paired;;SRX4108786;;	SAL_PA8347AA	Human	Human	human; Homo sapiens	2015	12			Europe	United Kingdom							Salmonella Arizonae	IIIb			Public Health England			PRJNA248792	SRP042645	SAMN09233663	SRS3324436	2018-05-22	2018-05-22	1256	NaN	308				33	173	30	26	141	275	28	draft genome
SAL_QA2170AA	524789	SRR7286761;ILLUMINA;Paired;;SRX4190301;;	SAL_QA2170AA	Human	Human	human; Homo sapiens	2018	4			Europe	United Kingdom							Salmonella Diarizonae	IIIb			Public Health England			PRJNA248792	SRP042645	SAMN09388769	SRS3401527	2018-06-11	2018-06-11	1256	NaN	308				33	173	30	26	141	275	28	draft genome
SAL_RA0822AA	195565	SRR7458223;ILLUMINA;Paired;;SRX4328719;;	SAL_RA0822AA	Human	Human	human; Homo sapiens	2015	12			Europe	United Kingdom							Salmonella Arizonae	IIIb			Public Health England			PRJNA248792	SRP042645	SAMN09522112	SRS3490821	2018-07-02	2018-07-01	1256	NaN	308				33	173	30	26	141	275	28	draft genome
SAL_AA6248AA	3575-50/12	traces-0xUvSPq;7GeneMLST;ND;;NA;;	SAL_AA6248AA		Reptile	Snake	1956				Europe	France								IIIb		43:l,v:z53	F.X.Weill, Institut Pasteur			NA	NA	NA	NA	2015-08-26		1257	NaN	221				33	26	179	55	21	87	28	draft genome
SAL_AA6249AA	1213/72	traces-0weoeDf;7GeneMLST;ND;;NA;;	SAL_AA6249AA		Reptile	Snake	1972				Europe	Germany								IIIb		43:l,v:z53:z56	F.X.Weill, Institut Pasteur			NA	NA	NA	NA	2015-08-26		1258	NaN	221				33	26	179	55	276	87	28	draft genome
SAL_AA6250AA	658/69	traces-0NBWzfX;7GeneMLST;ND;;NA;;	SAL_AA6250AA		Reptile		1969				Europe	Germany								IIIb		60:z10:z35	F.X.Weill, Institut Pasteur			NA	NA	NA	NA	2015-08-26		1259	NaN	NaN				33	26	202	212	297	87	28	draft genome
SAL_AA6251AA	CDC 5409-70	traces-0ibRSik;7GeneMLST;ND;;NA;;	SAL_AA6251AA		Reptile	Lizard	1970				Europe	Sweden								IIIb		65:c:z	F.X.Weill, Institut Pasteur			NA	NA	NA	NA	2015-08-26		1260	NaN	220	Iiib 61:I:Z53			33	26	30	144	21	145	28	draft genome
SAL_MA1997AA	425656	SRR6191151;ILLUMINA;Paired;;SRX3301178;288857200;100	SAL_MA1997AA	Human	Human	human; Homo sapiens	2017	9			Europe	United Kingdom								IIIb			Public Health England (M.Chattaway)			PRJNA248792	SRP042645	SAMN07812377	SRS2608741	2017-10-20	2017-10-20	1260	NaN	220	Iiib 61:I:Z53			33	26	30	144	21	145	28	draft genome
SAL_MA6043AA	SA20044251	GCF_002211825;Complete Genome;;;;;	SAL_MA6043AA				1993	3			North America	Canada	Ontario	Wellington County	Guelph		43.5	-80.1	65:C:Z	IIIb			Laboratory for Foodborne Zoonoses			PRJNA224116		SAMN04160806	SRS1777026	2017-11-15	2017-06-30	1260	NaN	220	Iiib 61:I:Z53			33	26	30	144	21	145	28	complete genome
SAL_NA5053AA	425656	traces-0VSIuuZ;ILLUMINA;Paired;;NA;266173000;100	SAL_NA5053AA	Human	Human	Faeces	2017	9	12		Europe	United Kingdom	England	North West						IIIb			Public Health England (M.Chattaway)							2018-01-16	2018-07-21	1260	NaN	220	Iiib 61:I:Z53			33	26	30	144	21	145	28	draft genome
SAL_DA4988AA	3592-56/128	ERR023557;ILLUMINA;Paired;172;ERX009546;203209560;90	SAL_DA4988AA		Reptile		1956				Europe	France								IIIb		47:1,v:z53	The Wellcome Trust Sanger Institute		Brisse	PRJEB2099	ERP000153	SAMEA852502	ERS011114	2015-08-27	2011-03-18	1261	NaN	220	Iiib 61:I:Z53			33	26	30	144	21	87	134	draft genome
SAL_AA6253AA	1316-69/357	traces-0bJHNTc;7GeneMLST;ND;;NA;;	SAL_AA6253AA		Reptile	Snake	1968													IIIb		59:l,v:z	F.X.Weill, Institut Pasteur			NA	NA	NA	NA	2015-08-26		1262	NaN	220	Iiib 61:I:Z53			33	26	30	144	21	87	264	draft genome
SAL_JA0479AA	ADRDL-1047	SRR5387526;ILLUMINA;Paired;500;SRX2682553;721358404;239	SAL_JA0479AA	Wild animal	Reptile	Reptile Lung (Reptilia)	2002	2			North America	United States	Oklahoma							IIIb			Food and Drug Administration - Center for Food Safety and Applied Nutrition (US)			PRJNA280335	SRP059853	SAMN06333869	SRS2079831	2017-03-30	2017-03-29	1262	NaN	220	Iiib 61:I:Z53			33	26	30	144	21	87	264	draft genome
SAL_JA6556AA	2011K-0661	SRR5583059;ILLUMINA;Paired;;SRX2840972;745796160;243	SAL_JA6556AA								North America	United States								IIIb			Centers for Disease Control and Prevention - PulseNet			PRJNA230403	SRP040281	SAMN07152278	SRS2214318	2017-05-23	2017-05-22	1262	NaN	220	Iiib 61:I:Z53			33	26	30	144	21	87	264	draft genome
SAL_LA6703AA	PNUSAS023177	SRR6107338;ILLUMINA;Paired;;SRX3222371;512939996;226	SAL_LA6703AA								North America	United States								IIIb			Center for Diease Control and Prevention - Enteric Diseases Laboratory Branch (US)			PRJNA230403	SRP040281	SAMN07679393	SRS2546973	2017-09-28	2017-09-27	1262	NaN	220	Iiib 61:I:Z53			33	26	30	144	21	87	264	draft genome
SAL_MA1829AA	260052	SRR6191567;ILLUMINA;Paired;;SRX3301594;237704096;98	SAL_MA1829AA	Human	Human	human; Homo sapiens	2016	5			Europe	United Kingdom							Unnamed	IIIb			Public Health England			PRJNA248792	SRP042645	SAMN07812685	SRS2609112	2017-10-20	2017-10-20	1262	NaN	220	Iiib 61:I:Z53			33	26	30	144	21	87	264	draft genome
SAL_MA5819AA	116580	traces-0TsrFeJ;ILLUMINA;Paired;;NA;269808066;99	SAL_MA5819AA	Human	Human	Faeces	2015	5	15		Europe	United Kingdom	England	South East					Unnamed	IIIb			Public Health England (M.Chattaway)							2017-11-15	2018-05-20	1262	NaN	220	Iiib 61:I:Z53			33	26	30	144	21	87	264	draft genome
SAL_QA2020AA	187491	SRR7286935;ILLUMINA;Paired;;SRX4190475;;	SAL_QA2020AA	Human	Human	human; Homo sapiens	2015	11			Europe	United Kingdom							Salmonella Enteritidis	IIIb			Public Health England			PRJNA248792	SRP042645	SAMN09388941	SRS3401702	2018-06-11	2018-06-11	1262	NaN	220	Iiib 61:I:Z53			33	26	30	144	21	87	264	draft genome
SAL_RA0802AA	116580	SRR7458528;ILLUMINA;Paired;;SRX4329006;;	SAL_RA0802AA	Human	Human	human; Homo sapiens	2015	5			Europe	United Kingdom							Salmonella Arizonae	IIIb			Public Health England			PRJNA248792	SRP042645	SAMN09530898	SRS3491052	2018-07-02	2018-07-02	1262	NaN	220	Iiib 61:I:Z53			33	26	30	144	21	87	264	draft genome
SAL_AA6254AA	3071-61/255	traces-0dTFwIl;7GeneMLST;ND;;NA;;	SAL_AA6254AA		Reptile	Snake	1960				Asia	Japan								IIIb		65:(k):z	F.X.Weill, Institut Pasteur			NA	NA	NA	NA	2015-08-26		1263	NaN	NaN				33	26	30	144	283	229	28	draft genome
SAL_AA6255AA	2353/78	traces-0jNgXwu;7GeneMLST;ND;;NA;;	SAL_AA6255AA		Reptile	Snake	1978				North America	United States								IIIb		6,7:(k):z:z55	F.X.Weill, Institut Pasteur			NA	NA	NA	NA	2015-08-26		1264	NaN	220	Iiib 61:I:Z53			33	26	30	144	283	87	134	draft genome
SAL_BA8062AA	69909	SRR1969993;ILLUMINA;Paired;;SRX991812;332971254;99	SAL_BA8062AA	Human	Human	Human; Homo sapiens	2014	11			Europe	United Kingdom	England						Unnamed	IIIb			Public Health England - Gastrointestinal Bacteria Reference Unit			PRJNA248792	SRP042645	SAMN03480071	SRS906582	2015-08-27	2015-04-13	1264	NaN	220	Iiib 61:I:Z53			33	26	30	144	283	87	134	draft genome
SAL_GA3762AA	159-87	SRR1060621;ILLUMINA;Paired;250;SRX399319;188306682;97	SAL_GA3762AA	Human	Human	Homo sapiens; Human	1987				North America	United States	Georgia						65:(K):Z	IIIb			University College Dublin - 100K Genome Project			PRJNA203445	SRP022914	SAMN02367776	SRS519752	2016-07-01	2015-07-22	1264	NaN	220	Iiib 61:I:Z53			33	26	30	144	283	87	134	draft genome
SAL_HA4518AA	CFSAN035959	SRR5044026;ILLUMINA;Paired;500;SRX2367041;288048816;152	SAL_HA4518AA	Environment	Water	ND	2015	5			North America	United States	Virginia							IIIb			Food and Drug Administration - Center for Food Safety and Applied Nutrition (US)			PRJNA186035	SRP018785	SAMN03861848	SRS1813145	2016-11-22	2015-01-01	1264	NaN	220	Iiib 61:I:Z53			33	26	30	144	283	87	134	draft genome
SAL_IA9856AA	PNUSAS009284	SRR5364271;ILLUMINA;Paired;;SRX2659716;438079914;243	SAL_IA9856AA								North America	United States								IIIb			Center for Diease Control and Prevention - Enteric Diseases Laboratory Branch (US)			PRJNA230403	SRP040281	SAMN06607494	SRS2062287	2017-03-22	2017-03-21	1264	NaN	220	Iiib 61:I:Z53			33	26	30	144	283	87	134	draft genome
SAL_JA6555AA	2015K-1336	SRR5583060;ILLUMINA;Paired;;SRX2840973;524272070;245	SAL_JA6555AA								North America	United States								IIIb			Centers for Disease Control and Prevention - PulseNet			PRJNA230403	SRP040281	SAMN07152285	SRS2214321	2017-05-23	2017-05-22	1264	NaN	220	Iiib 61:I:Z53			33	26	30	144	283	87	134	draft genome
SAL_BA7500AA	9809/08	ERR045780;ILLUMINA;Paired;253;ERX022842;358295184;54	SAL_BA7500AA			Environment	2007				North America	United States								IIIb		11:i:z	The Wellcome Trust Sanger Institute		Brisse	PRJEB2099	ERP000153	SAMEA1012322	ERS011140	2015-08-27	2011-11-03	1265	NaN	225	Iiib 60:R:E,N,X,Z15			33	26	30	180	230	27	28	draft genome
SAL_AA6257AA	3061-61/248	traces-0eCjBlY;7GeneMLST;ND;;NA;;	SAL_AA6257AA			Halys viper	1960				Asia	Japan								IIIb		59:z10:z57	F.X.Weill, Institut Pasteur			NA	NA	NA	NA	2015-08-26		1266	NaN	223				33	26	30	180	246	87	134	draft genome
SAL_AA6258AA	7705/91	traces-0lrzAzb;7GeneMLST;ND;;NA;;	SAL_AA6258AA		Reptile	Snake	1991				Europe	Germany								IIIb		57:z10:z	F.X.Weill, Institut Pasteur			NA	NA	NA	NA	2015-08-26		1267	NaN	220	Iiib 61:I:Z53			33	26	30	26	21	87	134	draft genome
SAL_AA6259AA	CDC 2906-58	traces-0DgLfxy;7GeneMLST;ND;;NA;;	SAL_AA6259AA		Reptile	Snake	1961				Asia	Vietnam								IIIb		53:r:z68	F.X.Weill, Institut Pasteur			NA	NA	NA	NA	2015-08-26		1268	NaN	220	Iiib 61:I:Z53			33	26	30	26	21	87	308	draft genome
SAL_AA6260AA	3095/80	traces-0Pcdbcl;7GeneMLST;ND;;NA;;	SAL_AA6260AA			Environment	1980				Europe	Switzerland								IIIb		42:l,v:z	F.X.Weill, Institut Pasteur			NA	NA	NA	NA	2015-08-26		1269	NaN	NaN				33	26	30	282	21	32	260	draft genome
SAL_AA6261AA	1530-62/267	traces-0uvjTNN;7GeneMLST;ND;;NA;;	SAL_AA6261AA		Reptile	Snake	1961				Europe	Bulgaria								IIIb		59:(k):e,n,x,z15	F.X.Weill, Institut Pasteur			NA	NA	NA	NA	2015-08-26		1270	NaN	225	Iiib 60:R:E,N,X,Z15			33	26	30	340	21	32	28	draft genome
SAL_AA6262AA	8821/98	traces-0Nempww;7GeneMLST;ND;;NA;;	SAL_AA6262AA		Reptile	Chameleon	1998				Europe	Austria								IIIb		50:r:z:z67	F.X.Weill, Institut Pasteur			NA	NA	NA	NA	2015-08-26		1271	NaN	220	Iiib 61:I:Z53			33	26	30	484	229	87	28	draft genome
SAL_AA6263AA	3105/80	traces-0BTowIP;7GeneMLST;ND;;NA;;	SAL_AA6263AA		Reptile	Snake	1980				Europe	Germany								IIIb		35:k:z53:Rz50	F.X.Weill, Institut Pasteur			NA	NA	NA	NA	2015-08-26		1272	NaN	220	Iiib 61:I:Z53			33	26	30	55	229	87	28	draft genome
SAL_AA6264AA	956/71	traces-0xWJyDQ;7GeneMLST;ND;;NA;;	SAL_AA6264AA		Reptile	Snake	1971				Europe	Germany								IIIb		35:k:z53	F.X.Weill, Institut Pasteur			NA	NA	NA	NA	2015-08-26		1272	NaN	220	Iiib 61:I:Z53			33	26	30	55	229	87	28	draft genome
SAL_QA8175AA	539950	SRR7427059;ILLUMINA;Paired;;SRX4297881;;	SAL_QA8175AA	Human	Human	human; Homo sapiens	2018	5			Europe	United Kingdom							Salmonella Diarizonae	IIIb			Public Health England			PRJNA248792	SRP042645	SAMN09484590	SRS3460832	2018-06-26	2018-06-26	1272	NaN	220	Iiib 61:I:Z53			33	26	30	55	229	87	28	draft genome
SAL_AA6265AA	341002	traces-0netcVJ;7GeneMLST;ND;;NA;;	SAL_AA6265AA																	IIIb		61:c:z35	F.X.Weill, Institut Pasteur			NA	NA	NA	NA	2015-08-26		1273	NaN	10	Arizonae			33	26	30	84	21	92	80	draft genome
SAL_AA6266AA	1666/75	traces-0MMytSz;7GeneMLST;ND;;NA;;	SAL_AA6266AA		Reptile		1975				Middle East	Israel								IIIb		41:c:e,n,x,z15	F.X.Weill, Institut Pasteur			NA	NA	NA	NA	2015-08-26		1274	NaN	229				33	271	30	22	21	279	80	draft genome
SAL_AA6267AA	9780/08	traces-0RfPlYI;7GeneMLST;ND;;NA;;	SAL_AA6267AA		Reptile	Snake	2008				Africa									IIIb		47:c:e,n,x,z15:Rz84	F.X.Weill, Institut Pasteur			NA	NA	NA	NA	2015-08-26		1275	NaN	229				33	271	30	340	21	279	80	draft genome
SAL_AA6268AA	2319/78	traces-0OTuBRa;7GeneMLST;ND;;NA;;	SAL_AA6268AA		Reptile	Boa Constrictor	1978				North America	United States								IIIb		57:c:z:z60	F.X.Weill, Institut Pasteur			NA	NA	NA	NA	2015-08-26		1276	NaN	NaN				33	352	30	84	283	87	28	draft genome
SAL_AA6269AA	255-58/152	traces-0VZWWph;7GeneMLST;ND;;NA;;	SAL_AA6269AA		Reptile	Snake	1957				Africa	Eritrea								IIIb		58:l,v:z35	F.X.Weill, Institut Pasteur			NA	NA	NA	NA	2015-08-26		1277	NaN	227				33	378	30	213	131	87	134	draft genome
SAL_GA2760AA	CRJJGF_00153	SRR1686627;ILLUMINA;Paired;;SRX791505;321191080;98	SAL_GA2760AA	Wild animal	Reptile	Snake	2004				North America	United States							Iiib 58:Z52:Z35	IIIb			Department of Agriculture (US)			PRJNA254816	SRP050382	SAMN02908659	SRS775419	2016-06-30	2015-12-01	1277	NaN	227				33	378	30	213	131	87	134	draft genome
SAL_MA2102AA	357755	SRR6191008;ILLUMINA;Paired;;SRX3301035;267268496;88	SAL_MA2102AA	Human	Human	human; Homo sapiens	2017	3			Europe	United Kingdom							Unnamed	IIIb			Public Health England			PRJNA248792	SRP042645	SAMN07812191	SRS2608636	2017-10-20	2017-10-20	1277	NaN	227				33	378	30	213	131	87	134	draft genome
SAL_AA6270AA	8059/93	traces-0ycJsKv;7GeneMLST;ND;;NA;;	SAL_AA6270AA		Reptile	Snake	1993				Europe	Germany								IIIb		65:r:z35	F.X.Weill, Institut Pasteur			NA	NA	NA	NA	2015-08-26		1278	NaN	NaN				33	378	30	55	413	87	407	draft genome
SAL_AA6318AA	CDC 6117-70	traces-0QEIPXS;7GeneMLST;ND;;NA;;	SAL_AA6318AA		Reptile	Snake	1969				Oceania	Australia								IIIb		16:l,v:z:z61	F.X.Weill, Institut Pasteur			NA	NA	NA	NA	2015-08-26		1325	NaN	230				368	233	30	287	252	68	229	draft genome
SAL_AA6330AA	596/69	traces-0YbYhKV;7GeneMLST;ND;;NA;;	SAL_AA6330AA																	IIIb		35:(k):z35	F.X.Weill, Institut Pasteur			NA	NA	NA	NA	2015-08-26		1337	NaN	220	Iiib 61:I:Z53			378	286	30	55	21	87	28	draft genome
SAL_AA6334AA	CDC 545-74	traces-0frXOYU;7GeneMLST;ND;;NA;;	SAL_AA6334AA																	IIIb		21:k:z	F.X.Weill, Institut Pasteur			NA	NA	NA	NA	2015-08-26		1341	NaN	NaN				382	286	30	460	283	87	28	draft genome
SAL_AA6335AA	H 5883-64	traces-0qsZqjs;7GeneMLST;ND;;NA;;	SAL_AA6335AA																	IIIb		57:i:z	F.X.Weill, Institut Pasteur			NA	NA	NA	NA	2015-08-26		1342	NaN	NaN				383	365	30	212	21	353	28	draft genome
SAL_AA6361AA	1011/71	traces-0ETQEms;7GeneMLST;ND;;NA;;	SAL_AA6361AA		Reptile		1970				Europe	Bulgaria								IIIb		40:l,v:z	F.X.Weill, Institut Pasteur			NA	NA	NA	NA	2015-08-26		1366	NaN	NaN				394	26	30	360	21	87	28	draft genome
SAL_GA7003AA	CFSAN045041	SRR4012921;ILLUMINA;Paired;300;SRX2008229;887239274;149	SAL_GA7003AA	Environment	Water	Environmental (Pond)	2013	6			North America	United States	Georgia						38:[K]:-	IIIb			Food and Drug Administration - Center for Food Safety and Applied Nutrition (US)			PRJNA186035	SRP018785	SAMN04962163	SRS1606663	2016-08-10	2015-01-01	1384	NaN	246	Inverness			41	332	79	62	28	14	96	draft genome
SAL_GA7009AA	CFSAN045035	SRR4012912;ILLUMINA;Paired;300;SRX2008223;918114152;148	SAL_GA7009AA	Environment	Soil/Dust	Environmental (Fields)	2013	4			North America	United States	Georgia						38:[K]:-	IIIb			Food and Drug Administration - Center for Food Safety and Applied Nutrition (US)			PRJNA186035	SRP018785	SAMN04962157	SRS1606657	2016-08-10	2015-01-01	1384	NaN	246	Inverness			41	332	79	62	28	14	96	draft genome
SAL_GA7020AA	CFSAN045024	SRR4012895;ILLUMINA;Paired;300;SRX2008212;377015496;148	SAL_GA7020AA	Environment	Water	Environmental (Pond)	2013	4			North America	United States	Georgia						38:[K]:-	IIIb			Food and Drug Administration - Center for Food Safety and Applied Nutrition (US)			PRJNA186035	SRP018785	SAMN04962146	SRS1606646	2016-08-10	2015-01-01	1384	NaN	246	Inverness			41	332	79	62	28	14	96	draft genome
SAL_GA7024AA	CFSAN045020	SRR4012891;ILLUMINA;Paired;300;SRX2008208;1064111512;149	SAL_GA7024AA	Environment	Soil/Dust	Environmental (Streams)	2013	3			North America	United States	Georgia						38:[K]:-	IIIb			Food and Drug Administration - Center for Food Safety and Applied Nutrition (US)			PRJNA186035	SRP018785	SAMN04962122	SRS1606642	2016-08-10	2015-01-01	1384	NaN	246	Inverness			41	332	79	62	28	14	96	draft genome
SAL_GA7026AA	CFSAN045018	SRR4012889;ILLUMINA;Paired;300;SRX2008206;511674072;147	SAL_GA7026AA	Environment	Water	Environmental (Pond)	2013	3			North America	United States	Georgia						38:[K]:-	IIIb			Food and Drug Administration - Center for Food Safety and Applied Nutrition (US)			PRJNA186035	SRP018785	SAMN04962120	SRS1606640	2016-08-10	2015-01-01	1384	NaN	246	Inverness			41	332	79	62	28	14	96	draft genome
SAL_GA7031AA	CFSAN045013	SRR4012884;ILLUMINA;Paired;300;SRX2008198;559500384;148	SAL_GA7031AA	Environment	Plant	Environmental (Forests)	2013	2			North America	United States	Georgia						38:[K]:-	IIIb			Food and Drug Administration - Center for Food Safety and Applied Nutrition (US)			PRJNA186035	SRP018785	SAMN04962115	SRS1606632	2016-08-10	2015-01-01	1384	NaN	246	Inverness			41	332	79	62	28	14	96	draft genome
SAL_GA7032AA	CFSAN045012	SRR4012883;ILLUMINA;Paired;300;SRX2008197;417788312;148	SAL_GA7032AA	Environment	Plant	Environmental (Forests)	2013	2			North America	United States	Georgia						38:[K]:-	IIIb			Food and Drug Administration - Center for Food Safety and Applied Nutrition (US)			PRJNA186035	SRP018785	SAMN04962114	SRS1606631	2016-08-10	2015-01-01	1384	NaN	246	Inverness			41	332	79	62	28	14	96	draft genome
SAL_GA7097AA	CFSAN044946	SRR4012810;ILLUMINA;Paired;300;SRX2008039;500280848;148	SAL_GA7097AA	Environment	Water	Environmental (Pond)	2013	8			North America	United States	Georgia						38:[K]:-	IIIb			Food and Drug Administration - Center for Food Safety and Applied Nutrition (US)			PRJNA186035	SRP018785	SAMN04962019	SRS1606474	2016-08-10	2015-01-01	1384	NaN	246	Inverness			41	332	79	62	28	14	96	draft genome
SAL_GA7131AA	CFSAN044908	SRR4012677;ILLUMINA;Paired;300;SRX2008003;540173872;149	SAL_GA7131AA	Environment	Water	Environmental (Pond)	2012	10			North America	United States	Georgia						38:[K]:-	IIIb			Food and Drug Administration - Center for Food Safety and Applied Nutrition (US)			PRJNA186035	SRP018785	SAMN04961975	SRS1606438	2016-08-10	2015-01-01	1384	NaN	246	Inverness			41	332	79	62	28	14	96	draft genome
SAL_AA6471AA	2028/77	traces-0bjoXAk;7GeneMLST;ND;;NA;;	SAL_AA6471AA		Human		1977				Indian Subcontinent	Madagascar								IIIb		61:z52:z	F.X.Weill, Institut Pasteur			NA	NA	NA	NA	2015-08-26		1461	NaN	10	Arizonae			88	255	30	55	21	87	80	draft genome
SAL_AA6472AA	8890/98	traces-0afRYNZ;7GeneMLST;ND;;NA;;	SAL_AA6472AA				1998				Europe	Austria								IIIb		42:l,v:1,5,7:Rz76	F.X.Weill, Institut Pasteur			NA	NA	NA	NA	2015-08-26		1462	NaN	NaN				88	26	30	212	21	87	259	draft genome
SAL_AA6473AA	738-62/261	traces-0wnotQA;7GeneMLST;ND;;NA;;	SAL_AA6473AA		Reptile	Snake	1961				Europe	Bulgaria								IIIb		48:k:e,n,x,z15	F.X.Weill, Institut Pasteur			NA	NA	NA	NA	2015-08-26		1463	NaN	NaN				88	26	30	322	21	353	80	draft genome
SAL_AA6474AA	6084-59/197	traces-0ZjNvCt;7GeneMLST;ND;;NA;;	SAL_AA6474AA		Reptile	Snake	1959				Europe	Germany								IIIb		50:z:z52	F.X.Weill, Institut Pasteur			NA	NA	NA	NA	2015-08-26		1464	NaN	NaN				88	26	30	322	283	145	28	draft genome
SAL_AA6475AA	3978/83	traces-0HQfVNb;7GeneMLST;ND;;NA;;	SAL_AA6475AA		Human		1983				Europe	United Kingdom								IIIb		13,22:l,v:1,5,7	F.X.Weill, Institut Pasteur			NA	NA	NA	NA	2015-08-26		1465	NaN	10	Arizonae			88	26	30	55	21	87	242	draft genome
SAL_AA6476AA	CDC 642-64	traces-0pmzmxx;7GeneMLST;ND;;NA;;	SAL_AA6476AA																	IIIb		13,22:-:-	F.X.Weill, Institut Pasteur			NA	NA	NA	NA	2015-08-26		1465	NaN	10	Arizonae			88	26	30	55	21	87	242	draft genome
SAL_AA6861AA	9785_08	traces-0ePVHiB;7GeneMLST;ND;;NA;;	SAL_AA6861AA		Human		2007				Europe	Poland								IIIb		48:k:z57	F.X.Weill, Institut Pasteur			NA	NA	NA	NA	2015-08-26		1731	NaN	NaN				88	26	30	26	21	87	457	draft genome
SAL_AA6870AA	9965_09	traces-0WhvMhG;7GeneMLST;ND;;NA;;	SAL_AA6870AA		Human		2009				Asia	Korea								IIIb		47:r:z:[Rz50]	F.X.Weill, Institut Pasteur			NA	NA	NA	NA	2015-08-26		1740	NaN	220	Iiib 61:I:Z53			255	26	30	282	21	87	28	draft genome
SAL_AA6871AA	9974_09	traces-0vkPZzm;7GeneMLST;ND;;NA;;	SAL_AA6871AA		Reptile	Snake	2009				Europe	Germany								IIIb		61:i:z:Rz54	F.X.Weill, Institut Pasteur			NA	NA	NA	NA	2015-08-26		1741	NaN	225	Iiib 60:R:E,N,X,Z15			33	26	30	25	21	27	28	draft genome
SAL_CA0789AA	9461	SRR1968580;ILLUMINA;Paired;;SRX990417;242080960;97	SAL_CA0789AA	Human	Human	Human; Homo sapiens	2014	4			Europe	United Kingdom	England							IIIb			Public Health England - Gastrointestinal Bacteria Reference Unit			PRJNA248792	SRP042645	SAMN03478672	SRS905226	2015-08-27	2015-04-12	1741	NaN	225	Iiib 60:R:E,N,X,Z15			33	26	30	25	21	27	28	draft genome
SAL_KA5642AA	PNUSAS018924	SRR5868553;ILLUMINA;Paired;;SRX3036153;457891672;203	SAL_KA5642AA								North America	United States								IIIb			Center for Diease Control and Prevention - Enteric Diseases Laboratory Branch (US)			PRJNA230403	SRP040281	SAMN07376327	SRS2384592	2017-07-26	2017-07-26	1741	NaN	225	Iiib 60:R:E,N,X,Z15			33	26	30	25	21	27	28	draft genome
SAL_MA2067AA	249398	SRR6191079;ILLUMINA;Paired;;SRX3301106;274511772;94	SAL_MA2067AA	Human	Human	human; Homo sapiens	2016	4			Europe	United Kingdom							Unnamed	IIIb			Public Health England			PRJNA248792	SRP042645	SAMN07812220	SRS2608671	2017-10-20	2017-10-20	1741	NaN	225	Iiib 60:R:E,N,X,Z15			33	26	30	25	21	27	28	draft genome
SAL_AA6872AA	10082_10	traces-0KCMpAJ;7GeneMLST;ND;;NA;;	SAL_AA6872AA		Human		2010				Europe	Finland								IIIb		38:k:z35:z65	F.X.Weill, Institut Pasteur			NA	NA	NA	NA	2015-08-26		1742	NaN	NaN				88	26	327	213	21	229	28	draft genome
SAL_AA6948AA	RKI-07-04063	traces-0cMqnbR;7GeneMLST;ND;;NA;;	SAL_AA6948AA		Human		2007				Europe	Germany								IIIb		61:k:1,5,7	E. Tietzte (Robert Koch-Institute, Wernigerode)			NA	NA	NA	NA	2015-08-26		1830	NaN	10	Arizonae			88	26	30	55	21	87	471	draft genome
SAL_CA1476AA	25187	SRR1968214;ILLUMINA;Paired;;SRX990051;231349980;94	SAL_CA1476AA	Human	Human	Human; Homo sapiens	2014	7			Europe	United Kingdom							Unnamed	IIIb			Public Health England - Gastrointestinal Bacteria Reference Unit			PRJNA248792	SRP042645	SAMN03478305	SRS904799	2015-08-27	2015-04-12	1830	NaN	10	Arizonae			88	26	30	55	21	87	471	draft genome
SAL_KA2092AA	OH-17-1258-3	SRR5805412;ILLUMINA;Paired;500;SRX2984614;720468560;196	SAL_KA2092AA	Wild animal	Reptile	Snake Cloaca	2017				North America	United States	Ohio						Iiib 61:R:Z	IIIb			Food and Drug Administration - Center for Food Safety and Applied Nutrition (US)			PRJNA338674	SRP083283	SAMN07229635	SRS2337398	2017-07-05	2017-07-05	1830	NaN	10	Arizonae			88	26	30	55	21	87	471	draft genome
SAL_MA2199AA	411517	SRR6190487;ILLUMINA;Paired;;SRX3300514;253251800;100	SAL_MA2199AA	Human	Human	Faeces	2017	8	17		Europe	United Kingdom	England	South West					Unnamed	IIIb			Public Health England			PRJNA248792	SRP042645	SAMN07812083	SRS2608115	2017-10-20	2017-10-20	1830	NaN	10	Arizonae			88	26	30	55	21	87	471	draft genome
SAL_AA6962AA	RKI-09-00677	traces-0mNtxly;7GeneMLST;ND;;NA;;	SAL_AA6962AA		Human		2009				Europe	Germany								IIIb		61:c:z35	E. Tietzte (Robert Koch-Institute, Wernigerode)			NA	NA	NA	NA	2015-08-26		1844	NaN	10	Arizonae			88	26	30	84	21	32	80	draft genome
SAL_AA6963AA	09-05272	traces-0iIVASE;7GeneMLST;ND;;NA;;	SAL_AA6963AA		Human		2009				Europe	Germany								IIIb		61:c:z35	E. Tietzte (Robert Koch-Institute, Wernigerode)			NA	NA	NA	NA	2015-08-26		1845	NaN	10	Arizonae			88	26	30	84	21	92	80	draft genome
SAL_JA9983AA	PNUSAS015778	SRR5714738;ILLUMINA;Paired;;SRX2935107;255448424;242	SAL_JA9983AA								North America	United States								IIIb			Center for Diease Control and Prevention - Enteric Diseases Laboratory Branch (US)			PRJNA230403	SRP040281	SAMN07237867	SRS2297301	2017-06-20	2017-06-20	1845	NaN	10	Arizonae			88	26	30	84	21	92	80	draft genome
SAL_MA1891AA	429170	SRR6191377;ILLUMINA;Paired;;SRX3301404;147024600;100	SAL_MA1891AA	Human	Human	human; Homo sapiens	2017	10			Europe	United Kingdom								IIIb			Public Health England			PRJNA248792	SRP042645	SAMN07812631	SRS2608931	2017-10-20	2017-10-20	1845	NaN	10	Arizonae			88	26	30	84	21	92	80	draft genome
SAL_MA2083AA	318602	SRR6191063;ILLUMINA;Paired;;SRX3301090;484508928;96	SAL_MA2083AA	Human	Human	human; Homo sapiens	2016	11			Europe	United Kingdom							Unnamed	IIIb			Public Health England			PRJNA248792	SRP042645	SAMN07812213	SRS2608655	2017-10-20	2017-10-20	1845	NaN	10	Arizonae			88	26	30	84	21	92	80	draft genome
SAL_MA5817AA	115989	traces-0hZWaxQ;ILLUMINA;Paired;;NA;487486300;98	SAL_MA5817AA	Human	Human	Faeces	2015	5	12		Europe	United Kingdom	England	North West					Unnamed	IIIb			Public Health England (M.Chattaway)							2017-11-15	2018-05-20	1845	NaN	10	Arizonae			88	26	30	84	21	92	80	draft genome
SAL_MA5933AA	306714	traces-0ZPXglx;ILLUMINA;Paired;;NA;446643450;99	SAL_MA5933AA	Human	Human	Faeces	2016	9	28		Europe	United Kingdom	England	Anglia and Essex					Unnamed	IIIb			Public Health England (M.Chattaway)							2017-11-15	2018-05-20	1845	NaN	10	Arizonae			88	26	30	84	21	92	80	draft genome
SAL_NA5058AA	432229	traces-0rMArGa;ILLUMINA;Paired;;NA;201277600;100	SAL_NA5058AA	Human	Human	Faeces	2017	9	21		Europe	United Kingdom	England	London	London					IIIb			Public Health England (M.Chattaway)							2018-01-16	2018-07-21	1845	NaN	10	Arizonae			88	26	30	84	21	92	80	draft genome
SAL_QA5770AA	306714	SRR7359594;ILLUMINA;Paired;;SRX4232666;;	SAL_QA5770AA	Human	Human	human; Homo sapiens	2016	10			Europe	United Kingdom							Salmonella Arizonae	IIIb			Public Health England			PRJNA248792	SRP042645	SAMN09445507	SRS3431308	2018-06-19	2018-06-19	1845	NaN	10	Arizonae			88	26	30	84	21	92	80	draft genome
SAL_QA7424AA	115989	SRR7414662;ILLUMINA;Paired;;SRX4285619;;	SAL_QA7424AA	Human	Human	human; Homo sapiens	2015	5			Europe	United Kingdom							Salmonella Arizonae	IIIb			Public Health England			PRJNA248792	SRP042645	SAMN09474662	SRS3449766	2018-06-24	2018-06-23	1845	NaN	10	Arizonae			88	26	30	84	21	92	80	draft genome
SAL_RA7405AA	432229	SRR7523081;ILLUMINA;Paired;;SRX4391628;;	SAL_RA7405AA	Human	Human	human; Homo sapiens	2017	10			Europe	United Kingdom							Salmonella Arizonae	IIIb			Public Health England			PRJNA248792	SRP042645	SAMN09658745	SRS3547455	2018-07-16	2018-07-15	1845	NaN	10	Arizonae			88	26	30	84	21	92	80	draft genome
SAL_AA6964AA	RKI-09-01651	traces-0rNCrmS;7GeneMLST;ND;;NA;;	SAL_AA6964AA		Human		2009				Europe	Germany								IIIb		61:i:z53	E. Tietzte (Robert Koch-Institute, Wernigerode)			NA	NA	NA	NA	2015-08-26		1846	NaN	220	Iiib 61:I:Z53			33	271	30	282	21	87	473	draft genome
SAL_MA1758AA	387515	SRR6191687;ILLUMINA;Paired;;SRX3301714;370299860;98	SAL_MA1758AA	Human	Human	human; Homo sapiens	2017	6			Europe	United Kingdom								IIIb			Public Health England			PRJNA248792	SRP042645	SAMN07812814	SRS2609229	2017-10-20	2017-10-20	1846	NaN	220	Iiib 61:I:Z53			33	271	30	282	21	87	473	draft genome
SAL_AA6965AA	RKI-10-00159	traces-0BxeHkS;7GeneMLST;ND;;NA;;	SAL_AA6965AA		Human		2010				Europe	Germany								IIIb		61:i:z53	E. Tietzte (Robert Koch-Institute, Wernigerode)			NA	NA	NA	NA	2015-08-26		1847	NaN	383				29	286	30	84	21	275	474	draft genome
SAL_FA5568AA	2016K-0237	SRR3405726;ILLUMINA;Paired;;SRX1715946;390976200;225	SAL_FA5568AA								North America	United States								IIIb			Centers for Disease Control and Prevention - PulseNet			PRJNA230403	SRP040281	SAMN04875600	SRS1404907	2016-04-21	2016-04-20	1847	NaN	383				29	286	30	84	21	275	474	draft genome
SAL_AA6966AA	RKI-08-02506	traces-0NcAAzt;7GeneMLST;ND;;NA;;	SAL_AA6966AA		Human		2008				Europe	Germany								IIIb		61:z52:z53	E. Tietzte (Robert Koch-Institute, Wernigerode)			NA	NA	NA	NA	2015-08-26		1848	NaN	220	Iiib 61:I:Z53			33	26	30	144	464	87	134	draft genome
SAL_AA6967AA	RKI-07-06490	traces-0FzEewB;7GeneMLST;ND;;NA;;	SAL_AA6967AA		Human		2007				Europe	Germany								IIIb		61:z52:z53	E. Tietzte (Robert Koch-Institute, Wernigerode)			NA	NA	NA	NA	2015-08-26		1848	NaN	220	Iiib 61:I:Z53			33	26	30	144	464	87	134	draft genome
SAL_AA6968AA	RKI-08-04916	traces-0hyTqxk;7GeneMLST;ND;;NA;;	SAL_AA6968AA		Human		2007				Europe	Germany								IIIb		61:z52:z53	E. Tietzte (Robert Koch-Institute, Wernigerode)			NA	NA	NA	NA	2015-08-26		1848	NaN	220	Iiib 61:I:Z53			33	26	30	144	464	87	134	draft genome
SAL_AA6969AA	RKI-09-02406	traces-0ojfXTy;7GeneMLST;ND;;NA;;	SAL_AA6969AA		Human		2007				Europe	Germany								IIIb		61:z52:z53	E. Tietzte (Robert Koch-Institute, Wernigerode)			NA	NA	NA	NA	2015-08-26		1848	NaN	220	Iiib 61:I:Z53			33	26	30	144	464	87	134	draft genome
SAL_AA6970AA	RKI-09-02534	traces-0mpJdLV;7GeneMLST;ND;;NA;;	SAL_AA6970AA		Human		2009				Europe	Germany								IIIb		61:z52:z53	E. Tietzte (Robert Koch-Institute, Wernigerode)			NA	NA	NA	NA	2015-08-26		1848	NaN	220	Iiib 61:I:Z53			33	26	30	144	464	87	134	draft genome
SAL_BA7841AA	22235	SRR1970105;ILLUMINA;Paired;;SRX991922;180623312;97	SAL_BA7841AA	Human	Human	Human; Homo sapiens	2014	6			Europe	United Kingdom	England						Unnamed	IIIb			Public Health England - Gastrointestinal Bacteria Reference Unit			PRJNA248792	SRP042645	SAMN03480182	SRS906798	2015-08-27	2015-04-13	1848	NaN	220	Iiib 61:I:Z53			33	26	30	144	464	87	134	draft genome
SAL_CA1507AA	72298	SRR1968198;ILLUMINA;Paired;;SRX990035;376669656;99	SAL_CA1507AA	Human	Human	Human; Homo sapiens	2014	12			Europe	United Kingdom	England						Unnamed	IIIb			Public Health England - Gastrointestinal Bacteria Reference Unit			PRJNA248792	SRP042645	SAMN03478289	SRS904779	2015-08-27	2015-04-12	1848	NaN	220	Iiib 61:I:Z53			33	26	30	144	464	87	134	draft genome
SAL_DA1513AA	H131520473	SRR1638990;ILLUMINA;Paired;;SRX750194;387431436;98	SAL_DA1513AA	Human	Human	Human; Homo sapiens	2013	4			Europe	United Kingdom	England						Unnamed	IIIb			Public Health England - Gastrointestinal Bacteria Reference Unit			PRJNA248792	SRP042645	SAMN03160351	SRS736326	2015-08-27	2014-11-10	1848	NaN	220	Iiib 61:I:Z53			33	26	30	144	464	87	134	draft genome
SAL_DA1517AA	H131340576	SRR1638986;ILLUMINA;Paired;;SRX750190;486509760;99	SAL_DA1517AA	Human	Human	Human; Homo sapiens	2013	3			Europe	United Kingdom	England						Unnamed	IIIb			Public Health England - Gastrointestinal Bacteria Reference Unit			PRJNA248792	SRP042645	SAMN03160345	SRS736322	2015-08-27	2014-11-10	1848	NaN	220	Iiib 61:I:Z53			33	26	30	144	464	87	134	draft genome
SAL_DA1521AA	H132520614	SRR1638980;ILLUMINA;Paired;;SRX750184;360696448;98	SAL_DA1521AA	Human	Human	Human; Homo sapiens	2013	6			Europe	United Kingdom	England						Unnamed	IIIb			Public Health England - Gastrointestinal Bacteria Reference Unit			PRJNA248792	SRP042645	SAMN03160346	SRS736318	2015-08-27	2014-11-10	1848	NaN	220	Iiib 61:I:Z53			33	26	30	144	464	87	134	draft genome
SAL_DA1528AA	H130940703	SRR1638972;ILLUMINA;Paired;;SRX750176;254888766;99	SAL_DA1528AA	Human	Human	Human; Homo sapiens	2013	2			Europe	United Kingdom	England						Unnamed	IIIb			Public Health England - Gastrointestinal Bacteria Reference Unit			PRJNA248792	SRP042645	SAMN03160322	SRS736052	2015-08-27	2014-11-09	1848	NaN	220	Iiib 61:I:Z53			33	26	30	144	464	87	134	draft genome
SAL_FA4366AA	129501	SRR3322348;ILLUMINA;Paired;;SRX1674858;336429696;96	SAL_FA4366AA	Human	Human	Human; Homo sapiens	2015	7			Europe	United Kingdom							Unnamed	IIIb			Public Health England			PRJNA248792	SRP042645	SAMN04600648	SRS1371686	2016-04-02	2016-04-02	1848	NaN	220	Iiib 61:I:Z53			33	26	30	144	464	87	134	draft genome
SAL_HA5581AA	L00633-14	ERR1743746;ILLUMINA;Paired;438;ERX1812952;852365750;125	SAL_HA5581AA																	IIIb			The Wellcome Trust Sanger Institute			PRJEB10999	ERP012313	SAMEA4064239	ERS1235349	2016-11-30	2016-11-30	1848	NaN	220	Iiib 61:I:Z53			33	26	30	144	464	87	134	draft genome
SAL_JA5813AA	PNUSAS011896	SRR5584775;ILLUMINA;Paired;;SRX2842688;343752920;238	SAL_JA5813AA	ND	ND						North America	United States								IIIb			Centers for Disease Control and Prevention - PulseNet			PRJNA230403	SRP040281	SAMN07125184	SRS2216007	2017-05-23	2017-05-22	1848	NaN	220	Iiib 61:I:Z53			33	26	30	144	464	87	134	draft genome
SAL_JA8104AA	335240	SRR5632771;ILLUMINA;Paired;;SRX2872622;199845220;97	SAL_JA8104AA	Human	Human	human; Homo sapiens	2017	1			Europe	United Kingdom							Unnamed	IIIb			Public Health England			PRJNA248792	SRP042645	SAMN07180424	SRS2242744	2017-06-02	2017-06-01	1848	NaN	220	Iiib 61:I:Z53			33	26	30	144	464	87	134	draft genome
SAL_MA2166AA	383910	SRR6190520;ILLUMINA;Paired;;SRX3300547;368696692;91	SAL_MA2166AA	Human	Human	human; Homo sapiens	2017	6	14		Europe	United Kingdom	England	North East					Unnamed	IIIb			Public Health England			PRJNA248792	SRP042645	SAMN07812098	SRS2608148	2017-10-20	2017-10-20	1848	NaN	220	Iiib 61:I:Z53			33	26	30	144	464	87	134	draft genome
SAL_MA2223AA	389597	SRR6190363;ILLUMINA;Paired;;SRX3300390;152142804;99	SAL_MA2223AA	Human	Human	human; Homo sapiens	2017	6			Europe	United Kingdom							Unnamed	IIIb			Public Health England			PRJNA248792	SRP042645	SAMN07812003	SRS2608061	2017-10-20	2017-10-20	1848	NaN	220	Iiib 61:I:Z53			33	26	30	144	464	87	134	draft genome
SAL_MA5821AA	120311	traces-0DAutLJ;ILLUMINA;Paired;;NA;169785996;94	SAL_MA5821AA	Human	Human	Faeces	2015	5	20		Europe	United Kingdom	England	North West					Unnamed	IIIb			Public Health England (M.Chattaway)							2017-11-15	2018-05-20	1848	NaN	220	Iiib 61:I:Z53			33	26	30	144	464	87	134	draft genome
SAL_MA5959AA	353882	traces-0SBcSbi;ILLUMINA;Paired;;NA;491203832;98	SAL_MA5959AA	Human	Human	Faeces	2017	3	8		Europe	United Kingdom	Wales						Unnamed	IIIb			Public Health England (M.Chattaway)							2017-11-15	2018-05-20	1848	NaN	220	Iiib 61:I:Z53			33	26	30	144	464	87	134	draft genome
SAL_PA9700AA	118944	SRR7236713;ILLUMINA;Paired;;SRX4142958;;	SAL_PA9700AA	Human	Human	human; Homo sapiens	2015	6			Europe	United Kingdom							Salmonella Arizonae	IIIb			Public Health England			PRJNA248792	SRP042645	SAMN09285439	SRS3356745	2018-05-31	2018-05-31	1848	NaN	220	Iiib 61:I:Z53			33	26	30	144	464	87	134	draft genome
SAL_PA9949AA	456151	SRR7244412;ILLUMINA;Paired;;SRX4149292;;	SAL_PA9949AA	Human	Human	human; Homo sapiens	2017	12			Europe	United Kingdom							Salmonella Arizonae	IIIb			Public Health England			PRJNA248792	SRP042645	SAMN09290517	SRS3362878	2018-06-01	2018-06-01	1848	NaN	220	Iiib 61:I:Z53			33	26	30	144	464	87	134	draft genome
SAL_QA0851AA	510173	SRR7275065;ILLUMINA;Paired;;SRX4178672;;	SAL_QA0851AA	Human	Human	human; Homo sapiens	2018	3			Europe	United Kingdom							Salmonella Diarizonae	IIIb			Public Health England			PRJNA248792	SRP042645	SAMN09377510	SRS3390270	2018-06-08	2018-06-07	1848	NaN	220	Iiib 61:I:Z53			33	26	30	144	464	87	134	draft genome
SAL_QA4620AA	FDA00001208	SRR7348419;ILLUMINA;Paired;500;SRX4221800;;	SAL_QA4620AA	Food	Plant	piriyan chilly powder	2008	3			Asia	India								IIIb			FDA Center for Food Safety and Applied Nutrition			PRJNA186035	SRP018785	SAMN02844593	SRS3422458	2018-06-16	2018-06-15	1848	NaN	220	Iiib 61:I:Z53			33	26	30	144	464	87	134	draft genome
SAL_QA7278AA	465605	SRR7415090;ILLUMINA;Paired;;SRX4286047;;	SAL_QA7278AA	Human	Human	human; Homo sapiens	2017	12			Europe	United Kingdom							Salmonella Arizonae	IIIb			Public Health England			PRJNA248792	SRP042645	SAMN09475144	SRS3450192	2018-06-24	2018-06-23	1848	NaN	220	Iiib 61:I:Z53			33	26	30	144	464	87	134	draft genome
SAL_QA9494AA	484118	SRR7443913;ILLUMINA;Paired;;SRX4314452;;	SAL_QA9494AA	Human	Human	human; Homo sapiens	2018	2			Europe	United Kingdom							Salmonella Arizonae	IIIb			Public Health England			PRJNA248792	SRP042645	SAMN09504234	SRS3473623	2018-06-28	2018-06-28	1848	NaN	220	Iiib 61:I:Z53			33	26	30	144	464	87	134	draft genome
SAL_AA6971AA	RKI-12-01612	traces-0QnyeIg;7GeneMLST;ND;;NA;;	SAL_AA6971AA		Human		2012				Europe	Germany								IIIb		61:r:z53	E. Tietzte (Robert Koch-Institute, Wernigerode)			NA	NA	NA	NA	2015-08-26		1849	NaN	NaN				145	26	30	144	21	87	475	draft genome
SAL_JA8421AA	367486	SRR5631559;ILLUMINA;Paired;;SRX2871430;291811866;93	SAL_JA8421AA	Human	Human	human; Homo sapiens	2017	5			Europe	United Kingdom								IIIb			Public Health England			PRJNA248792	SRP042645	SAMN07179462	SRS2241589	2017-06-02	2017-06-01	1849	NaN	NaN				145	26	30	144	21	87	475	draft genome
SAL_AA6972AA	RKI-13-02683	traces-0fROZqZ;7GeneMLST;ND;;NA;;	SAL_AA6972AA		Human		2013				Europe	Germany								IIIb		61:l,v:1,5,7	E. Tietzte (Robert Koch-Institute, Wernigerode)			NA	NA	NA	NA	2015-08-26		1850	NaN	10	Arizonae			88	26	30	546	21	87	80	draft genome
SAL_AA6973AA	RKI-12-05633	traces-0vsMTyY;7GeneMLST;ND;;NA;;	SAL_AA6973AA		Human		2012				Europe	Germany								IIIb		65:z10:e,n,x,z15	E. Tietzte (Robert Koch-Institute, Wernigerode)			NA	NA	NA	NA	2015-08-26		1851	NaN	453				33	378	30	282	21	28	134	draft genome
SAL_BA9696AA	89882	SRR1969155;ILLUMINA;Paired;;SRX990973;380429082;99	SAL_BA9696AA	Human	Human	Human; Homo sapiens	2015	2			Europe	United Kingdom	England						Unnamed	IIIb			Public Health England - Gastrointestinal Bacteria Reference Unit			PRJNA248792	SRP042645	SAMN03479232	SRS905735	2015-08-27	2015-04-12	1851	NaN	453				33	378	30	282	21	28	134	draft genome
SAL_JA5210AA	2015K-0157	SRR5581925;ILLUMINA;Paired;;SRX2839994;888613836;242	SAL_JA5210AA	ND	ND						North America	United States								IIIb			Center for Diease Control and Prevention - Enteric Diseases Laboratory Branch (US)			PRJNA230403	SRP040281	SAMN07151157	SRS2213416	2017-05-22	2017-05-22	1851	NaN	453				33	378	30	282	21	28	134	draft genome
SAL_MA1745AA	359307	SRR6191700;ILLUMINA;Paired;;SRX3301727;366837560;95	SAL_MA1745AA	Human	Human	human; Homo sapiens	2017	3			Europe	United Kingdom							Unnamed	IIIb			Public Health England			PRJNA248792	SRP042645	SAMN07812804	SRS2609241	2017-10-20	2017-10-20	1851	NaN	453				33	378	30	282	21	28	134	draft genome
SAL_MA2165AA	401697	SRR6190521;ILLUMINA;Paired;;SRX3300548;333202400;100	SAL_MA2165AA	Human	Human	Faeces	2017	7	25		Europe	United Kingdom	England	North West					Unnamed	IIIb			Public Health England			PRJNA248792	SRP042645	SAMN07812097	SRS2608149	2017-10-20	2017-10-20	1851	NaN	453				33	378	30	282	21	28	134	draft genome
SAL_MA3962AA	409963	SRR6234009;ILLUMINA;Paired;;SRX3342423;387005800;100	SAL_MA3962AA	Human	Human	human; Homo sapiens	2017	8			Europe	United Kingdom							Arizonae	IIIb			Public Health England			PRJNA248792	SRP042645	SAMN07946607	SRS2643792	2017-10-31	2017-10-31	1851	NaN	453				33	378	30	282	21	28	134	draft genome
SAL_AA6975AA	RKI-02-10813	traces-0rHYmOm;7GeneMLST;ND;;NA;;	SAL_AA6975AA		Human		2002				Europe	Germany								IIIb		61:c:1,5,7	E. Tietzte (Robert Koch-Institute, Wernigerode)			NA	NA	NA	NA	2015-08-26		1854	NaN	NaN				88	26	339	55	21	425	28	draft genome
SAL_MA3960AA	325660	SRR6234011;ILLUMINA;Paired;;SRX3342425;439486740;99	SAL_MA3960AA	Human	Human	human; Homo sapiens	2016	11			Europe	United Kingdom								IIIb			Public Health England			PRJNA248792	SRP042645	SAMN07946609	SRS2643795	2017-10-31	2017-10-31	1854	NaN	NaN				88	26	339	55	21	425	28	draft genome
SAL_AA6976AA	RKI-06-08538	traces-0UJYDyw;7GeneMLST;ND;;NA;;	SAL_AA6976AA		Human		2006				Europe	Germany								IIIb		61:i:z	E. Tietzte (Robert Koch-Institute, Wernigerode)			NA	NA	NA	NA	2015-08-26		1855	NaN	225	Iiib 60:R:E,N,X,Z15			33	26	30	25	230	27	28	draft genome
SAL_QA8797AA	553278	SRR7439437;ILLUMINA;Paired;;SRX4310165;;	SAL_QA8797AA	Human	Human	human; Homo sapiens	2018	6			Europe	United Kingdom							Salmonella Arizonae	IIIb			Public Health England			PRJNA248792	SRP042645	SAMN09492676	SRS3467082	2018-06-27	2018-06-27	1855	NaN	225	Iiib 60:R:E,N,X,Z15			33	26	30	25	230	27	28	draft genome
SAL_AA6992AA	BfR-11-04125	traces-0zRSEbX;7GeneMLST;ND;;NA;;	SAL_AA6992AA		Reptile	Snake	2011				Europe	Germany								IIIb		61:i:z53	E. Tietzte (Robert Koch-Institute, Wernigerode)			NA	NA	NA	NA	2015-08-26		1875	NaN	220	Iiib 61:I:Z53			33	26	30	282	21	87	473	draft genome
SAL_AA6993AA	BfR-09-03230	traces-0tYatIb;7GeneMLST;ND;;NA;;	SAL_AA6993AA		Reptile	Lizard	2009				Europe	Germany								IIIb		61:k:z35	E. Tietzte (Robert Koch-Institute, Wernigerode)			NA	NA	NA	NA	2015-08-26		1876	NaN	10	Arizonae			451	26	30	84	21	92	80	draft genome
SAL_JA8009AA	343787	SRR5632960;ILLUMINA;Paired;;SRX2872811;386176824;99	SAL_JA8009AA	Human	Human	human; Homo sapiens	2017	2			Europe	United Kingdom								IIIb			Public Health England			PRJNA248792	SRP042645	SAMN07180560	SRS2242933	2017-06-02	2017-06-01	1876	NaN	10	Arizonae			451	26	30	84	21	92	80	draft genome
SAL_MA2036AA	337090	SRR6191110;ILLUMINA;Paired;;SRX3301137;434245632;96	SAL_MA2036AA	Human	Human	human; Homo sapiens	2017	1			Europe	United Kingdom							Unnamed	IIIb			Public Health England			PRJNA248792	SRP042645	SAMN07812304	SRS2608702	2017-10-20	2017-10-20	1876	NaN	10	Arizonae			451	26	30	84	21	92	80	draft genome
SAL_MA2347AA	364568	SRR6193072;ILLUMINA;Paired;;SRX3303029;297824050;95	SAL_MA2347AA	Human	Human	human; Homo sapiens	2017	4			Europe	United Kingdom								IIIb			Public Health England			PRJNA248792	SRP042645	SAMN07816326	SRS2610499	2017-10-22	2017-10-21	1876	NaN	10	Arizonae			451	26	30	84	21	92	80	draft genome
SAL_QA7466AA	528529	SRR7417386;ILLUMINA;Paired;;SRX4288343;;	SAL_QA7466AA	Human	Human	human; Homo sapiens	2018	4			Europe	United Kingdom							Salmonella Diarizonae	IIIb			Public Health England			PRJNA248792	SRP042645	SAMN09476549	SRS3451936	2018-06-25	2018-06-25	1876	NaN	10	Arizonae			451	26	30	84	21	92	80	draft genome
SAL_AA6994AA	BfR-11-04120	traces-0teLrFx;7GeneMLST;ND;;NA;;	SAL_AA6994AA		Reptile	Lizard	2011				Europe	Germany								IIIb		61:l,v:z35	E. Tietzte (Robert Koch-Institute, Wernigerode)			NA	NA	NA	NA	2015-08-26		1877	NaN	389				452	26	30	144	131	145	134	draft genome
SAL_BA1671AA	CFSAN034128	SRR2124422;ILLUMINA;Paired;500;SRX1115939;271354500;225	SAL_BA1671AA	Food	Plant	coriander powder	2015	5			Europe	United Kingdom							IIIb 61	IIIb			Food and Drug Administration - Center for Food Safety and Applied Nutrition (US)			PRJNA186035	SRP018785	SAMN03761734	SRS972561	2015-08-26	2015-07-22	1877	NaN	389				452	26	30	144	131	145	134	draft genome
SAL_BA1713AA	FDA00001446	SRR2124351;ILLUMINA;Paired;500;SRX1115868;417546692;229	SAL_BA1713AA	Food	Plant	chilly powder	2010	5			Asia	India							Iiib 61:L,V	IIIb			Food and Drug Administration - Center for Food Safety and Applied Nutrition (US)			PRJNA186035	SRP018785	SAMN02844831	SRS1009353	2015-08-26	2015-07-22	1877	NaN	389				452	26	30	144	131	145	134	draft genome
SAL_FA0775AA	CFSAN046589	SRR3182389;ILLUMINA;Paired;500;SRX1596522;265640256;288,SRR3182217;ILLUMINA;Paired;500;SRX1596453;265640256;288	SAL_FA0775AA	Environment	Plant	Macadamia Nuts	2015	3			North America	United States	Texas							IIIb			Food and Drug Administration - Center for Food Safety and Applied Nutrition (US)			PRJNA186035	SRP018785	SAMN04495668	SRS1306557	2016-02-23	2015-01-01	1877	NaN	389				452	26	30	144	131	145	134	draft genome
SAL_MA2343AA	253397	SRR6193076;ILLUMINA;Paired;;SRX3303033;317355556;98	SAL_MA2343AA	Human	Human	human; Homo sapiens	2016	5			Europe	United Kingdom								IIIb			Public Health England			PRJNA248792	SRP042645	SAMN07816334	SRS2610503	2017-10-22	2017-10-21	1877	NaN	389				452	26	30	144	131	145	134	draft genome
SAL_MA3955AA	291777	SRR6234016;ILLUMINA;Paired;;SRX3342430;384937532;98	SAL_MA3955AA	Human	Human	Faeces	2016	8	18		Europe	United Kingdom	England	Anglia and Essex					Unnamed	IIIb			Public Health England			PRJNA248792	SRP042645	SAMN07946614	SRS2643799	2017-10-31	2017-10-31	1877	NaN	389				452	26	30	144	131	145	134	draft genome
SAL_NA5026AA	461986	traces-0ZNSkyP;ILLUMINA;Paired;;NA;180787800;100	SAL_NA5026AA	Human	Human	Faeces	2010	10	16		Europe	United Kingdom	Northern Ireland						Unnamed	IIIb			Public Health England (M.Chattaway)							2018-01-16	2018-07-21	1877	NaN	389				452	26	30	144	131	145	134	draft genome
SAL_AA6995AA	BfR-07-00969	traces-0OartEL;7GeneMLST;ND;;NA;;	SAL_AA6995AA		Reptile		2007				Europe	Germany								IIIb		61:l,v:1,5,7	E. Tietzte (Robert Koch-Institute, Wernigerode)			NA	NA	NA	NA	2015-08-26		1878	NaN	10	Arizonae			88	26	30	55	470	68	471	draft genome
SAL_AA6997AA	BfR-05-05076	traces-0tgIdyT;7GeneMLST;ND;;NA;;	SAL_AA6997AA		Reptile		2005				Europe	Germany								IIIb		61:k:z53	E. Tietzte (Robert Koch-Institute, Wernigerode)			NA	NA	NA	NA	2015-08-26		1880	NaN	220	Iiib 61:I:Z53			255	26	30	282	21	229	28	draft genome
SAL_AA6998AA	BfR-06-04949	traces-0owWsln;7GeneMLST;ND;;NA;;	SAL_AA6998AA		Reptile		2006				Europe	Germany								IIIb		61:i:z	E. Tietzte (Robert Koch-Institute, Wernigerode)			NA	NA	NA	NA	2015-08-26		1881	NaN	10	Arizonae			88	255	30	55	21	68	471	draft genome
SAL_CA5092AA	70629	SRR1963295;ILLUMINA;Paired;;SRX985813;322991460;99	SAL_CA5092AA	Human	Human	Human; Homo sapiens	2014	11			Europe	United Kingdom	England						Arizonae	IIIb			Public Health England - Gastrointestinal Bacteria Reference Unit			PRJNA248792	SRP042645	SAMN03469772	SRS900682	2015-08-27	2015-04-10	2055	NaN	396				378	26	30	55	21	28	28	draft genome
SAL_CA5110AA	69694	SRR1963277;ILLUMINA;Paired;;SRX985794;292453326;99	SAL_CA5110AA	Human	Human	Human; Homo sapiens	2014	11			Europe	United Kingdom	England						Unnamed	IIIb			Public Health England - Gastrointestinal Bacteria Reference Unit			PRJNA248792	SRP042645	SAMN03469736	SRS900752	2015-08-27	2015-04-10	2055	NaN	396				378	26	30	55	21	28	28	draft genome
SAL_JA6569AA	2015K-0039	SRR5583021;ILLUMINA;Paired;;SRX2840934;588237152;244	SAL_JA6569AA	ND	ND						North America	United States								IIIb			Centers for Disease Control and Prevention - PulseNet			PRJNA230403	SRP040281	SAMN07152262	SRS2214281	2017-05-23	2017-05-22	2055	NaN	396				378	26	30	55	21	28	28	draft genome
SAL_JA8030AA	335274	SRR5632918;ILLUMINA;Paired;;SRX2872769;301164720;94	SAL_JA8030AA	Human	Human	human; Homo sapiens	2017	1			Europe	United Kingdom							Unnamed	IIIb			Public Health England			PRJNA248792	SRP042645	SAMN07180530	SRS2242891	2017-06-02	2017-06-01	2055	NaN	396				378	26	30	55	21	28	28	draft genome
SAL_MA1729AA	245539	SRR6191716;ILLUMINA;Paired;;SRX3301743;332500286;97	SAL_MA1729AA	Human	Human	human; Homo sapiens	2016	4			Europe	United Kingdom							Unnamed	IIIb			Public Health England			PRJNA248792	SRP042645	SAMN07812819	SRS2609257	2017-10-20	2017-10-20	2055	NaN	396				378	26	30	55	21	28	28	draft genome
SAL_MA1778AA	391309	SRR6191661;ILLUMINA;Paired;;SRX3301688;204950196;99	SAL_MA1778AA	Human	Human	human; Homo sapiens	2017	7			Europe	United Kingdom							Unnamed	IIIb		-:k:z	Public Health England			PRJNA248792	SRP042645	SAMN07812776	SRS2609201	2017-10-20	2017-10-20	2055	NaN	396				378	26	30	55	21	28	28	draft genome
SAL_MA2018AA	245477	SRR6191130;ILLUMINA;Paired;;SRX3301157;219657200;98	SAL_MA2018AA	Human	Human	human; Homo sapiens	2016	4			Europe	United Kingdom							Unnamed	IIIb		-:k:z	Public Health England			PRJNA248792	SRP042645	SAMN07812323	SRS2608720	2017-10-20	2017-10-20	2055	NaN	396				378	26	30	55	21	28	28	draft genome
SAL_MA2215AA	341375	SRR6190443;ILLUMINA;Paired;;SRX3300470;292320768;96	SAL_MA2215AA	Human	Human	Faeces	2017	1	25		Europe	United Kingdom	England	North West					Unnamed	IIIb			Public Health England			PRJNA248792	SRP042645	SAMN07812051	SRS2608070	2017-10-20	2017-10-20	2055	NaN	396				378	26	30	55	21	28	28	draft genome
SAL_MA3982AA	365867	SRR6233986;ILLUMINA;Paired;;SRX3342399;230260992;96	SAL_MA3982AA	Human	Human	human; Homo sapiens	2017	4	8		Europe	United Kingdom	Wales						Unnamed	IIIb			Public Health England			PRJNA248792	SRP042645	SAMN07946584	SRS2643768	2017-10-31	2017-10-31	2055	NaN	396				378	26	30	55	21	28	28	draft genome
SAL_MA5868AA	206701	traces-0ttkmmj;ILLUMINA;Paired;;NA;291238556;98	SAL_MA5868AA	Human	Human	Faeces	2016	1	7		Europe	United Kingdom	England	South West					Unnamed	IIIb		50:-:z	Public Health England (M.Chattaway)							2017-11-15	2018-05-20	2055	NaN	396				378	26	30	55	21	28	28	draft genome
SAL_NA5067AA	440799	traces-0HRYTwI;ILLUMINA;Paired;;NA;407817432;99	SAL_NA5067AA	Human	Human	Faeces	2017	10	30		Europe	United Kingdom	England	West Midlands						IIIb			Public Health England (M.Chattaway)							2018-01-16	2018-07-21	2055	NaN	396				378	26	30	55	21	28	28	draft genome
SAL_NA5074AA	445223	traces-0emXmid;ILLUMINA;Paired;;NA;325260628;98	SAL_NA5074AA	Human	Human		2017	11	1		Europe	United Kingdom	England	South West						IIIb			Public Health England (M.Chattaway)							2018-01-16	2018-07-21	2055	NaN	396				378	26	30	55	21	28	28	draft genome
SAL_QA3210AA	440799	SRR7299117;ILLUMINA;Paired;;SRX4201551;;	SAL_QA3210AA	Human	Human	human; Homo sapiens	2017	11			Europe	United Kingdom							Salmonella Arizonae	IIIb			Public Health England			PRJNA248792	SRP042645	SAMN09404418	SRS3411785	2018-06-13	2018-06-13	2055	NaN	396				378	26	30	55	21	28	28	draft genome
SAL_RA6586AA	445223	SRR7516504;ILLUMINA;Paired;;SRX4386544;;	SAL_RA6586AA	Human	Human	human; Homo sapiens	2017	11			Europe	United Kingdom							Salmonella Arizonae	IIIb			Public Health England			PRJNA248792	SRP042645	SAMN09651919	SRS3542867	2018-07-13	2018-07-13	2055	NaN	396				378	26	30	55	21	28	28	draft genome
SAL_CA1368AA	57114	SRR1968275;ILLUMINA;Paired;;SRX990112;430402752;96	SAL_CA1368AA	Human	Human	Human; Homo sapiens	2014	9			Europe	United Kingdom	England						Unnamed	IIIb			Public Health England - Gastrointestinal Bacteria Reference Unit			PRJNA248792	SRP042645	SAMN03478366	SRS904883	2015-08-27	2015-04-12	2057	NaN	478				145	26	30	25	496	145	28	draft genome
SAL_CA2899AA	69906	SRR1967072;ILLUMINA;Paired;;SRX988909;334833048;99	SAL_CA2899AA	Human	Human	Human; Homo sapiens	2014	11			Europe	United Kingdom	England							IIIb			Public Health England - Gastrointestinal Bacteria Reference Unit			PRJNA248792	SRP042645	SAMN03477150	SRS903679	2015-08-27	2015-04-12	2057	NaN	478				145	26	30	25	496	145	28	draft genome
SAL_HA4671AA	1973-10-01	SRR5042746;ILLUMINA;Paired;;SRX2365833;377614220;290	SAL_HA4671AA	Human	Human	Homo sapiens					North America	Canada							50:Z:Z52	IIIb			National Microbiology Laboratory			PRJNA353625	SRP093623	SAMN06029905	SRS1812125	2016-11-22	2016-11-20	2057	NaN	478				145	26	30	25	496	145	28	draft genome
SAL_MA5803AA	103738	traces-0GOBPvp;ILLUMINA;Paired;;NA;557768176;98	SAL_MA5803AA	Human	Human	Faeces	2015	4	12		Europe	United Kingdom	England	London	London				Unnamed	IIIb			Public Health England (M.Chattaway)							2017-11-15	2018-05-20	2057	NaN	478				145	26	30	25	496	145	28	draft genome
SAL_NA5044AA	462003	traces-0YeQabt;ILLUMINA;Paired;;NA;338879200;100	SAL_NA5044AA	Human	Human	Faeces	2013	11	12		Europe	United Kingdom	England	East of England					Unnamed	IIIb			Public Health England (M.Chattaway)							2018-01-16	2018-07-21	2057	NaN	478				145	26	30	25	496	145	28	draft genome
SAL_NA5084AA	453971	traces-0CkkrBk;ILLUMINA;Paired;;NA;233058672;99	SAL_NA5084AA	Human	Human	Faeces	2017	11	28		Europe	United Kingdom	England	Yorkshire and Humber						IIIb			Public Health England (M.Chattaway)							2018-01-16	2018-07-21	2057	NaN	478				145	26	30	25	496	145	28	draft genome
SAL_QA2428AA	103738	SRR7285782;ILLUMINA;Paired;;SRX4189322;;	SAL_QA2428AA	Human	Human	human; Homo sapiens	2015	4			Europe	United Kingdom							Salmonella Arizonae	IIIb			Public Health England			PRJNA248792	SRP042645	SAMN09387913	SRS3400563	2018-06-11	2018-06-10	2057	NaN	478				145	26	30	25	496	145	28	draft genome
SAL_QA6600AA	462003	SRR7401835;ILLUMINA;Paired;;SRX4273982;;	SAL_QA6600AA	Human	Human	human; Homo sapiens	2013	11			Europe	United Kingdom							Salmonella Arizonae	IIIb			Public Health England			PRJNA248792	SRP042645	SAMN09463065	SRS3440305	2018-06-21	2018-06-21	2057	NaN	478				145	26	30	25	496	145	28	draft genome
SAL_RA8050AA	453971	SRR7533340;ILLUMINA;Paired;;SRX4401278;;	SAL_RA8050AA	Human	Human	human; Homo sapiens	2017	12			Europe	United Kingdom							Salmonella Arizonae	IIIb			Public Health England			PRJNA248792	SRP042645	SAMN09683659	SRS3555806	2018-07-18	2018-07-18	2057	NaN	478				145	26	30	25	496	145	28	draft genome
SAL_DA8766AA	UFL-990	SRR1198963;ILLUMINA;Paired;500;SRX495458;723565600;181	SAL_DA8766AA	Environment	Water	water pond VH1	2012	2			North America	United States	Georgia							IIIb						PRJNA183848	SRP028812	SAMN02646183	SRS577662	2015-08-27	2014-03-19	2070	NaN	220	Iiib 61:I:Z53			145	452	30	282	141	87	28	draft genome
SAL_DA9655AA	FSF0068	SRR1170883;ILLUMINA;Paired;500;SRX472014;847726154;209	SAL_DA9655AA	Environment	Plant	mamey, frz	2010	3			North America	Guatemala							Iiib 60:R:E,N,Z15	IIIb			Food and Drug Administration - Center for Food Safety and Applied Nutrition (US)			PRJNA186035	SRP018785	SAMN02344755	SRS558599	2015-08-27	2014-02-15	2148	NaN	225	Iiib 60:R:E,N,X,Z15			33	26	30	26	511	32	28	draft genome
SAL_DA9667AA	FSF0070	SRR1170842;ILLUMINA;Paired;500;SRX471969;528069432;209	SAL_DA9667AA	ND	ND	mamey, frz	2010	3			North America	Guatemala							Iiib 60:R:E,N,Z15	IIIb			Food and Drug Administration - Center for Food Safety and Applied Nutrition (US)			PRJNA186035	SRP018785	SAMN02344756	SRS558584	2015-08-27	2014-02-15	2148	NaN	225	Iiib 60:R:E,N,X,Z15			33	26	30	26	511	32	28	draft genome
SAL_DA6956AA	FMA0161	SRR1300647;ILLUMINA;Paired;500;SRX554443;346328190;195	SAL_DA6956AA	Food	Composite Food	cream filled wafer	2011	7			Asia	Taiwan							Iiib 58:R:-	IIIb			Food and Drug Administration - Center for Food Safety and Applied Nutrition (US)			PRJNA186035	SRP018785	SAMN02698225	SRS621717	2015-08-27	2014-06-01	2192	NaN	NaN				145	26	30	144	21	480	475	draft genome
SAL_DA4222AA	FLUFL-1337	SRR1553771;ILLUMINA;Paired;500;SRX683033;502965400;238,SRR1288361;ILLUMINA;Paired;500;SRX543726;576197502;163	SAL_DA4222AA	Environment	Water	Pond Water	2012	11			North America	United States	Georgia							IIIb			Food and Drug Administration - Center for Food Safety and Applied Nutrition (US)			PRJNA183848	SRP028812	SAMN02737296	SRS607630	2015-08-27	2014-08-19	2291	NaN	220	Iiib 61:I:Z53			145	26	30	268	141	272	28	draft genome
SAL_KA9588AA	PNUSAS020029	SRR5948448;ILLUMINA;Paired;;SRX3107216;467137580;245	SAL_KA9588AA								North America	United States								IIIb			Center for Diease Control and Prevention - Enteric Diseases Laboratory Branch (US)			PRJNA230403	SRP040281	SAMN07511470	SRS2442467	2017-08-22	2017-08-21	2291	NaN	220	Iiib 61:I:Z53			145	26	30	268	141	272	28	draft genome
SAL_MA1959AA	353876	SRR6191191;ILLUMINA;Paired;;SRX3301218;393159732;98	SAL_MA1959AA	Human	Human	human; Homo sapiens	2017	3			Europe	United Kingdom							Unnamed	IIIb			Public Health England			PRJNA248792	SRP042645	SAMN07812444	SRS2608787	2017-10-20	2017-10-20	2291	NaN	220	Iiib 61:I:Z53			145	26	30	268	141	272	28	draft genome
SAL_MA3981AA	320964	SRR6233987;ILLUMINA;Paired;;SRX3342400;610661140;95	SAL_MA3981AA	Human	Human	Faeces	2016	11	29		Europe	United Kingdom	England	Yorkshire and Humber					Unnamed	IIIb			Public Health England			PRJNA248792	SRP042645	SAMN07946583	SRS2643769	2017-10-31	2017-10-31	2291	NaN	220	Iiib 61:I:Z53			145	26	30	268	141	272	28	draft genome
SAL_BA3015AA	NY_FSL S10-1628	SRR1002826;ILLUMINA;Paired;500;SRX360301;566967680;205	SAL_BA3015AA	Environment	Water	ND	2011	9			North America	United States	New York		New York				Rough:R:Z	IIIb			Food and Drug Administration - Center for Food Safety and Applied Nutrition (US)			PRJNA183850	SRP028607	SAMN01902471	SRS487505	2015-08-27	2013-09-25	2374	NaN	220	Iiib 61:I:Z53			33	26	30	282	229	87	28	draft genome
SAL_CA1324AA	25349	SRR1968296;ILLUMINA;Paired;;SRX990133;300072064;94	SAL_CA1324AA	Human	Human	Human; Homo sapiens	2014	7			Europe	United Kingdom	England						Unnamed	IIIb			Public Health England - Gastrointestinal Bacteria Reference Unit			PRJNA248792	SRP042645	SAMN03478387	SRS904896	2015-08-27	2015-04-12	2374	NaN	220	Iiib 61:I:Z53			33	26	30	282	229	87	28	draft genome
SAL_EA8681AA	FDA00001215	SRR3092110;ILLUMINA;Paired;500;SRX1522526;571445696;232	SAL_EA8681AA	Environment	Water	well water	2008	7			North America	Mexico								IIIb			Food and Drug Administration - Center for Food Safety and Applied Nutrition (US)			PRJNA186035	SRP018785	SAMN02844600	SRS1240654	2016-01-08	2015-01-01	2374	NaN	220	Iiib 61:I:Z53			33	26	30	282	229	87	28	draft genome
SAL_HA6267AA	PNUSAS005071	SRR5081403;ILLUMINA;Paired;;SRX2399572;270825360;244	SAL_HA6267AA								North America	United States								IIIb			Center for Diease Control and Prevention - Enteric Diseases Laboratory Branch (US)			PRJNA230403	SRP040281	SAMN06068208	SRS1839994	2016-12-06	2016-12-06	2374	NaN	220	Iiib 61:I:Z53			33	26	30	282	229	87	28	draft genome
SAL_JA6522AA	PNUSAS012709	SRR5583104;ILLUMINA;Paired;;SRX2841017;337260180;215	SAL_JA6522AA								North America	United States								IIIb			Centers for Disease Control and Prevention - PulseNet			PRJNA230403	SRP040281	SAMN07135335	SRS2214364	2017-05-23	2017-05-22	2374	NaN	220	Iiib 61:I:Z53			33	26	30	282	229	87	28	draft genome
SAL_KA8207AA	PNUSAS020065	SRR5929667;ILLUMINA;Paired;;SRX3089951;721076820;241	SAL_KA8207AA	ND	ND		2013				North America	United States	Wyoming							IIIb			Center for Diease Control and Prevention - Enteric Diseases Laboratory Branch (US)			PRJNA230403	SRP040281	SAMN07450338	SRS2427643	2017-08-12	2017-08-11	2374	NaN	220	Iiib 61:I:Z53			33	26	30	282	229	87	28	draft genome
SAL_CA1249AA	45588	SRR1968336;ILLUMINA;Paired;;SRX990173;379541760;96	SAL_CA1249AA	Human	Human	Human; Homo sapiens	2014	9			Europe	United Kingdom	England							IIIb			Public Health England - Gastrointestinal Bacteria Reference Unit			PRJNA248792	SRP042645	SAMN03478427	SRS905056	2015-08-27	2015-04-12	2376	NaN	220	Iiib 61:I:Z53			33	495	30	282	21	87	473	draft genome
SAL_BA2248AA	FDA00002233	SRR2086562;ILLUMINA;Paired;500;SRX1080606;937052778;251	SAL_BA2248AA	Food	Plant	yunnan chili	2005	1			Asia	China								IIIb			Food and Drug Administration - Center for Food Safety and Applied Nutrition (US)			PRJNA186035	SRP018785	SAMN02845617	SRS978536	2015-08-27	2015-07-06	2428	NaN	226				145	229	30	282	21	508	555	draft genome
SAL_BA7272AA	FDA00002652	SRR1973736;ILLUMINA;Paired;500;SRX995077;490263240;205	SAL_BA7272AA	Environment	Plant	wild mint	2007	12			Asia	Jordan								IIIb			Food and Drug Administration - Center for Food Safety and Applied Nutrition (US)			PRJNA186035	SRP018785	SAMN02846036	SRS909467	2015-08-27	2015-04-14	2476	NaN	NaN				145	26	30	212	546	87	561	draft genome
SAL_BA7533AA	89097	SRR1970260;ILLUMINA;Paired;;SRX992076;288260924;98	SAL_BA7533AA	Human	Human	Human; Homo sapiens	2015	2			Europe	United Kingdom								IIIb			Public Health England - Gastrointestinal Bacteria Reference Unit			PRJNA248792	SRP042645	SAMN03480336	SRS906927	2015-08-27	2015-04-13	2479	NaN	220	Iiib 61:I:Z53			33	26	30	282	229	87	134	draft genome
SAL_BA7628AA	63601	SRR1970212;ILLUMINA;Paired;;SRX992028;324209160;95	SAL_BA7628AA	Human	Human	Human; Homo sapiens	2014	10			Europe	United Kingdom			London		51.5			IIIb			Public Health England - Gastrointestinal Bacteria Reference Unit			PRJNA248792	SRP042645	SAMN03480288	SRS906786	2015-08-27	2015-04-13	2480	NaN	10	Arizonae			88	26	30	55	547	87	80	draft genome
SAL_BA8426AA	38734	SRR1969814;ILLUMINA;Paired;;SRX991632;382483998;97	SAL_BA8426AA	Human	Human	Human; Homo sapiens	2014	8			Europe	United Kingdom			London		51.5			IIIb			Public Health England - Gastrointestinal Bacteria Reference Unit			PRJNA248792	SRP042645	SAMN03479890	SRS906414	2015-08-27	2015-04-13	2499	NaN	396				378	26	30	665	21	28	28	draft genome
SAL_BA9245AA	WAPHL_SAL-A00009	SRR945123;ILLUMINA;Paired;500;SRX329340;272055150;225	SAL_BA9245AA	Wild Animal	Reptile	Lizard	2002	6			North America	United States	Washington							IIIb			Food and Drug Administration - Center for Food Safety and Applied Nutrition (US)			PRJNA183851	SRP028334	SAMN02182872	SRS465410	2015-08-27	2013-07-31	2511	NaN	220	Iiib 61:I:Z53			296	26	30	144	464	87	28	draft genome
SAL_EA7928AA	107172	SRR3048820;ILLUMINA;Paired;;SRX1497771;355295472;98	SAL_EA7928AA	Human	Human	Human; Homo sapiens					Europe	United Kingdom							Unnamed	IIIb			Public Health England			PRJNA248792	SRP042645	SAMN04363070	SRS1219421	2015-12-23	2015-12-22	2511	NaN	220	Iiib 61:I:Z53			296	26	30	144	464	87	28	draft genome
SAL_BA9278AA	CFSAN002852	SRR945097;ILLUMINA;Paired;500;SRX329316;177473574;159,SRR1177344;ILLUMINA;Paired;500;SRX476531;178375442;161	SAL_BA9278AA	Wild Animal	Reptile	Reptile (cloaca); reptile	2007				North America	United States	Washington							IIIb			Food and Drug Administration - Center for Food Safety and Applied Nutrition (US)			PRJNA186035	SRP018785	SAMN01920935	SRS465390	2015-08-27	2013-07-31	2513	NaN	NaN				145	26	30	666	21	87	134	draft genome
SAL_BA9335AA	65339	SRR1969402;ILLUMINA;Paired;;SRX991220;265030326;99	SAL_BA9335AA	Human	Human	Human; Homo sapiens	2014	10			Europe	United Kingdom	Wales							IIIb			Public Health England - Gastrointestinal Bacteria Reference Unit			PRJNA248792	SRP042645	SAMN03479479	SRS905992	2015-08-27	2015-04-12	2516	NaN	NaN				33	26	30	26	21	145	457	draft genome
SAL_HA8882AA	NCTC10047	traces-0KjlMAl;Complete Genome;Single;;NA;;	SAL_HA8882AA																	IIIb			Public Health England		http://www.sanger.ac.uk/resources/downloads/bacteria/nctc/					2017-01-05	2017-01-05	2516	NaN	NaN				33	26	30	26	21	145	457	draft genome
SAL_MA5855AA	182888	traces-0BLyPsw;ILLUMINA;Paired;;NA;220705650;99	SAL_MA5855AA	Human	Human	Faeces	2015	10	26		Europe	United Kingdom	England	North West					Unnamed	IIIb			Public Health England (M.Chattaway)							2017-11-15	2018-05-20	2516	NaN	NaN				33	26	30	26	21	145	457	draft genome
SAL_RA3623AA	182888	SRR7480428;ILLUMINA;Paired;;SRX4349869;;	SAL_RA3623AA	Human	Human	human; Homo sapiens	2015	11			Europe	United Kingdom							Salmonella Arizonae	IIIb			Public Health England			PRJNA248792	SRP042645	SAMN09624452	SRS3509480	2018-07-08	2018-07-07	2516	NaN	NaN				33	26	30	26	21	145	457	draft genome
SAL_CA1203AA	68655	SRR1968382;ILLUMINA;Paired;;SRX990219;289839726;99	SAL_CA1203AA	Human	Human	Human; Homo sapiens	2014	11			Europe	United Kingdom	England							IIIb			Public Health England - Gastrointestinal Bacteria Reference Unit			PRJNA248792	SRP042645	SAMN03478473	SRS905097	2015-08-27	2015-04-12	2539	NaN	NaN				285	26	30	668	464	87	134	draft genome
SAL_MA2394AA	218335	SRR6193025;ILLUMINA;Paired;;SRX3302982;214374020;98	SAL_MA2394AA	Human	Human	human; Homo sapiens	2014	11			Europe	United Kingdom							Unnamed	IIIb			Public Health England			PRJNA248792	SRP042645	SAMN07816223	SRS2610452	2017-10-22	2017-10-21	2539	NaN	NaN				285	26	30	668	464	87	134	draft genome
SAL_NA5061AA	434314	traces-0UxkFvs;ILLUMINA;Paired;;NA;255123000;99	SAL_NA5061AA	Human	Human		2017	10	6		Europe	United Kingdom	England	West Midlands						IIIb			Public Health England (M.Chattaway)							2018-01-16	2018-07-21	2539	NaN	NaN				285	26	30	668	464	87	134	draft genome
SAL_PA9967AA	434314	SRR7244394;ILLUMINA;Paired;;SRX4149274;;	SAL_PA9967AA	Human	Human	human; Homo sapiens	2017	10			Europe	United Kingdom							Salmonella Arizonae	IIIb			Public Health England			PRJNA248792	SRP042645	SAMN09290498	SRS3362861	2018-06-01	2018-06-01	2539	NaN	NaN				285	26	30	668	464	87	134	draft genome
SAL_CA2481AA	45569	SRR1967490;ILLUMINA;Paired;;SRX989327;341635968;96	SAL_CA2481AA	Human	Human	Human; Homo sapiens	2014	9			Europe	United Kingdom							Unnamed	IIIb			Public Health England - Gastrointestinal Bacteria Reference Unit			PRJNA248792	SRP042645	SAMN03477580	SRS904213	2015-08-27	2015-04-12	2570	NaN	220	Iiib 61:I:Z53			33	26	432	282	229	87	28	draft genome
SAL_NA5076AA	447682	traces-0BmJoXY;ILLUMINA;Paired;;NA;242337536;98	SAL_NA5076AA	Human	Human	Faeces	2017	11	12		Europe	United Kingdom	Jersey							IIIb			Public Health England (M.Chattaway)							2018-01-16	2018-07-21	2570	NaN	220	Iiib 61:I:Z53			33	26	432	282	229	87	28	draft genome
SAL_CA2452AA	40238	SRR1967519;ILLUMINA;Paired;;SRX989356;255896832;96	SAL_CA2452AA	Human	Human	Human; Homo sapiens	2014	8			Europe	United Kingdom	Wales						Unnamed	IIIb			Public Health England - Gastrointestinal Bacteria Reference Unit			PRJNA248792	SRP042645	SAMN03477609	SRS904227	2015-08-27	2015-04-12	2571	NaN	10	Arizonae			88	26	30	26	21	68	471	draft genome
SAL_EA0246AA	MDH-2013-00158	SRR1089594;ILLUMINA;Paired;500;SRX415324;979059360;228	SAL_EA0246AA	Wild Animal	Reptile	snake feces; snake	2012	4			North America	United States	Minnesota							IIIb			Food and Drug Administration - Center for Food Safety and Applied Nutrition (US)			PRJNA215333	SRP032981	SAMN02378163	SRS525173	2015-08-27	2014-01-06	2571	NaN	10	Arizonae			88	26	30	26	21	68	471	draft genome
SAL_JA6548AA	2015K-1396	SRR5583069;ILLUMINA;Paired;;SRX2840982;712962740;245	SAL_JA6548AA								North America	United States								IIIb			Centers for Disease Control and Prevention - PulseNet			PRJNA230403	SRP040281	SAMN07152289	SRS2214329	2017-05-23	2017-05-22	2571	NaN	10	Arizonae			88	26	30	26	21	68	471	draft genome
SAL_MA4018AA	257402	SRR6233884;ILLUMINA;Paired;;SRX3342297;284101216;98	SAL_MA4018AA	Human	Human	Faeces	2016	5	16		Europe	United Kingdom	Wales						Unnamed	IIIb			Public Health England			PRJNA248792	SRP042645	SAMN07946480	SRS2643685	2017-10-31	2017-10-31	2571	NaN	10	Arizonae			88	26	30	26	21	68	471	draft genome
SAL_CA4009AA	61874	SRR1965949;ILLUMINA;Paired;;SRX987799;350870058;99	SAL_CA4009AA	Human	Human	Human; Homo sapiens	2014	10			Europe	United Kingdom							Unnamed	IIIb			Public Health England - Gastrointestinal Bacteria Reference Unit			PRJNA248792	SRP042645	SAMN03476040	SRS902589	2015-08-27	2015-04-12	2605	NaN	220	Iiib 61:I:Z53			33	26	30	684	229	87	28	draft genome
SAL_CA5543AA	78676	SRR1960096;ILLUMINA;Paired;;SRX985271;303560684;98	SAL_CA5543AA	Human	Human	Human; Homo sapiens	2014	12			Europe	United Kingdom	England							IIIb			Public Health England - Gastrointestinal Bacteria Reference Unit			PRJNA248792	SRP042645	SAMN03468939	SRS899807	2015-08-27	2015-04-10	2625	NaN	NaN				565	26	30	282	21	145	28	draft genome
SAL_EA6993AA	43885	SRR3049840;ILLUMINA;Paired;;SRX1498787;225038836;97	SAL_EA6993AA	Human	Human	Human; Homo sapiens					Europe	United Kingdom							Unnamed	IIIb			Public Health England			PRJNA248792	SRP042645	SAMN04364095	SRS1220439	2015-12-23	2015-12-22	2625	NaN	NaN				565	26	30	282	21	145	28	draft genome
SAL_CA5673AA	73533	SRR1959448;ILLUMINA;Paired;;SRX984648;337765230;99	SAL_CA5673AA	Human	Human	Human; Homo sapiens	2014	9			Europe	United Kingdom							Unnamed	IIIb			Public Health England - Gastrointestinal Bacteria Reference Unit			PRJNA248792	SRP042645	SAMN03468629	SRS899208	2015-08-27	2015-04-10	2631	NaN	10.1				451	26	339	460	21	353	471	draft genome
SAL_FA5555AA	PNUSAS001824	SRR3405758;ILLUMINA;Paired;;SRX1715960;607795376;202	SAL_FA5555AA	ND	ND	Ear; Age: 50-59	2016	1			North America	United States								IIIb			Center for Diease Control and Prevention - Enteric Diseases Laboratory Branch (US)			PRJNA230403	SRP040281	SAMN04590160	SRS1404924	2016-04-21	2016-04-20	2631	NaN	10.1				451	26	339	460	21	353	471	draft genome
SAL_JA1784AA	PNUSAS011344	SRR5436988;ILLUMINA;Paired;;SRX2726928;361473384;246	SAL_JA1784AA								North America	United States								IIIb			Center for Diease Control and Prevention - Enteric Diseases Laboratory Branch (US)			PRJNA230403	SRP040281	SAMN06701406	SRS2115223	2017-04-12	2017-04-11	2631	NaN	10.1				451	26	339	460	21	353	471	draft genome
SAL_JA6450AA	345751	SRR5583182;ILLUMINA;Paired;;SRX2841095;387257952;93	SAL_JA6450AA	Human	Human	human; Homo sapiens	2017	2			Europe	United Kingdom							Unnamed	IIIb			Public Health England			PRJNA248792	SRP042645	SAMN07152376	SRS2214442	2017-05-23	2017-05-23	2631	NaN	10.1				451	26	339	460	21	353	471	draft genome
SAL_KA3267AA	PNUSAS017792	SRR5821932;ILLUMINA;Paired;;SRX2999785;188201760;240	SAL_KA3267AA								North America	United States								IIIb			Center for Diease Control and Prevention - Enteric Diseases Laboratory Branch (US)			PRJNA230403	SRP040281	SAMN07340635	SRS2350630	2017-07-13	2017-07-13	2631	NaN	10.1				451	26	339	460	21	353	471	draft genome
SAL_MA2034AA	222584	SRR6191114;ILLUMINA;Paired;;SRX3301141;120220442;97	SAL_MA2034AA	Human	Human	human; Homo sapiens	2016	2			Europe	United Kingdom							Unnamed	IIIb			Public Health England			PRJNA248792	SRP042645	SAMN07812322	SRS2608704	2017-10-20	2017-10-20	2631	NaN	10.1				451	26	339	460	21	353	471	draft genome
SAL_MA2137AA	212752	SRR6190973;ILLUMINA;Paired;;SRX3301000;473490332;98	SAL_MA2137AA	Human	Human	Sputum	2016	1	20		Europe	United Kingdom	England	North West					Unnamed	IIIb			Public Health England			PRJNA248792	SRP042645	SAMN07812151	SRS2608597	2017-10-20	2017-10-20	2631	NaN	10.1				451	26	339	460	21	353	471	draft genome
SAL_MA2210AA	222562	SRR6190448;ILLUMINA;Paired;;SRX3300475;244647984;98	SAL_MA2210AA	Human	Human	Drain fluid	2016	2	5		Europe	United Kingdom	England	North West					Unnamed	IIIb			Public Health England			PRJNA248792	SRP042645	SAMN07812052	SRS2608074	2017-10-20	2017-10-20	2631	NaN	10.1				451	26	339	460	21	353	471	draft genome
SAL_MA5815AA	115983	traces-0mjMWTG;ILLUMINA;Paired;;NA;406766640;98	SAL_MA5815AA	Human	Human	Faeces	2012	12	12		Europe	United Kingdom	England	North West					Unnamed	IIIb			Public Health England (M.Chattaway)							2017-11-15	2018-05-20	2631	NaN	10.1				451	26	339	460	21	353	471	draft genome
SAL_RA8316AA	115983	SRR7538772;ILLUMINA;Paired;;SRX4406303;;	SAL_RA8316AA	Human	Human	human; Homo sapiens	2012	12			Europe	United Kingdom							Salmonella Arizonae	IIIb			Public Health England			PRJNA248792	SRP042645	SAMN09690777	SRS3560266	2018-07-19	2018-07-19	2631	NaN	10.1				451	26	339	460	21	353	471	draft genome
SAL_CA7172AA	FDA00001102	SRR1946857;ILLUMINA;Paired;500;SRX973480;407867046;237	SAL_CA7172AA	Environment	Plant	oregano	2007	4			Asia	Turkey								IIIb			Food and Drug Administration - Center for Food Safety and Applied Nutrition (US)			PRJNA186035	SRP018785	SAMN02844487	SRS888720	2015-08-27	2015-03-30	2659	NaN	NaN				33	26	30	689	283	87	28	draft genome
SAL_JA6521AA	2011K-1683	SRR5583106;ILLUMINA;Paired;;SRX2841019;663972696;246	SAL_JA6521AA								North America	United States								IIIb			Centers for Disease Control and Prevention - PulseNet			PRJNA230403	SRP040281	SAMN07152299	SRS2214366	2017-05-23	2017-05-22	2708	NaN	220	Iiib 61:I:Z53			145	26	30	26	21	537	28	draft genome
SAL_DA3050AA	CFSAN024195	SRR1576228;ILLUMINA;Paired;500;SRX701934;473402100;230	SAL_DA3050AA	Environment	Water	water (10 gal)	2014	7			North America	United States	Virginia							IIIb			Food and Drug Administration - Center for Food Safety and Applied Nutrition (US)			PRJNA186035	SRP018785	SAMN03069679	SRS701799	2015-08-27	2014-09-16	2773	NaN	220	Iiib 61:I:Z53			145	26	30	282	141	87	28	draft genome
SAL_DA2995AA	CFSAN023660	SRR1576602;ILLUMINA;Paired;500;SRX702366;290418190;233	SAL_DA2995AA	Environment	Plant	produce	2009	7			North America	United States	California							IIIb			Food and Drug Administration - Center for Food Safety and Applied Nutrition (US)			PRJNA186035	SRP018785	SAMN03002082	SRS702218	2015-08-27	2014-09-17	2774	NaN	220	Iiib 61:I:Z53			33	26	30	144	283	87	601	draft genome
SAL_GA4836AA	CFSAN048021	SRR3825219;ILLUMINA;Paired;500;SRX1925163;279384486;191	SAL_GA4836AA	Environment	Water	creek water	2015	8			North America	United States	Virginia							IIIb			Food and Drug Administration - Center for Food Safety and Applied Nutrition (US)			PRJNA186035	SRP018785	SAMN04563734	SRS1553834	2016-07-18	2015-01-01	2779	NaN	220	Iiib 61:I:Z53			145	26	30	713	141	87	28	draft genome
SAL_LA0409AA	FSIS11703939	SRR5978790;ILLUMINA;Paired;300;SRX3135155;593279904;148	SAL_LA0409AA	Livestock	Bovine	animal-cattle-beef cow	2017				North America	United States	Nebraska							IIIb			Department of Agriculture - Food Safety and Inspection Service (US)			PRJNA292666	SRP062916	SAMN07560989	SRS2468213	2017-08-26	2017-08-25	2779	NaN	220	Iiib 61:I:Z53			145	26	30	713	141	87	28	draft genome
SAL_DA3432AA	MDH-2014-00492	SRR1569746;ILLUMINA;Paired;500;SRX696183;345104160;240	SAL_DA3432AA	ND	ND	Monitor Tissue Composite	2003	6			North America	United States	Minnesota							IIIb			Food and Drug Administration - Center for Food Safety and Applied Nutrition (US)			PRJNA215333	SRP032981	SAMN02699658	SRS697276	2015-08-27	2014-09-08	2781	NaN	NaN				33	26	30	460	21	542	134	draft genome
SAL_DA6338AA	FMA0187	SRR1411178;ILLUMINA;Paired;500;SRX604241;419066298;203	SAL_DA6338AA	Environment	Plant	syrian anis seeds	2011	9			Asia	Syria								IIIb			Food and Drug Administration - Center for Food Safety and Applied Nutrition (US)			PRJNA186035	SRP018785	SAMN02698251	SRS638984	2015-08-27	2014-06-16	2825	NaN	220	Iiib 61:I:Z53			145	26	30	282	21	87	28	draft genome
SAL_MA1948AA	318560	SRR6191273;ILLUMINA;Paired;;SRX3301300;451912330;97	SAL_MA1948AA	Human	Human	human; Homo sapiens	2016	11			Europe	United Kingdom								IIIb			Public Health England			PRJNA248792	SRP042645	SAMN07812452	SRS2608869	2017-10-20	2017-10-20	2825	NaN	220	Iiib 61:I:Z53			145	26	30	282	21	87	28	draft genome
SAL_MA2001AA	408638	SRR6191147;ILLUMINA;Paired;;SRX3301174;344607400;100	SAL_MA2001AA	Human	Human	human; Homo sapiens	2017	8			Europe	United Kingdom								IIIb			Public Health England			PRJNA248792	SRP042645	SAMN07812363	SRS2608737	2017-10-20	2017-10-20	2825	NaN	220	Iiib 61:I:Z53			145	26	30	282	21	87	28	draft genome
SAL_DA6342AA	FAR0196	SRR1411173;ILLUMINA;Paired;500;SRX604237;313780068;243	SAL_DA6342AA	Food	Plant	garam masala	2010	1			Asia	India								IIIb			Food and Drug Administration - Center for Food Safety and Applied Nutrition (US)			PRJNA186035	SRP018785	SAMN02678518	SRS638980	2015-08-27	2014-06-16	2827	NaN	220	Iiib 61:I:Z53			378	286	30	282	21	87	28	draft genome
SAL_MA2050AA	389722	SRR6191096;ILLUMINA;Paired;;SRX3301123;391758840;99	SAL_MA2050AA	Human	Human	human; Homo sapiens	2017	7			Europe	United Kingdom								IIIb			Public Health England			PRJNA248792	SRP042645	SAMN07812245	SRS2608687	2017-10-20	2017-10-20	2827	NaN	220	Iiib 61:I:Z53			378	286	30	282	21	87	28	draft genome
SAL_DA6346AA	FAR0197	SRR1411165;ILLUMINA;Paired;500;SRX604230;609201486;199	SAL_DA6346AA	Food	Plant	garam masala	2010	1			Asia	India								IIIb			Food and Drug Administration - Center for Food Safety and Applied Nutrition (US)			PRJNA186035	SRP018785	SAMN02678519	SRS638973	2015-08-27	2014-06-16	2830	NaN	NaN				29	26	30	212	283	87	457	draft genome
SAL_EA7971AA	99749	SRR3048776;ILLUMINA;Paired;;SRX1497727;409142552;98	SAL_EA7971AA	Human	Human	Human; Homo sapiens					Europe	United Kingdom								IIIb			Public Health England			PRJNA248792	SRP042645	SAMN04363027	SRS1219379	2015-12-23	2015-12-22	2830	NaN	NaN				29	26	30	212	283	87	457	draft genome
SAL_MA5802AA	103623	traces-0KfcXgW;ILLUMINA;Paired;;NA;439393898;97	SAL_MA5802AA	Human	Human	Faeces	2015	4	2		Europe	United Kingdom	England	North West					Unnamed	IIIb			Public Health England (M.Chattaway)							2017-11-15	2018-05-20	2830	NaN	NaN				29	26	30	212	283	87	457	draft genome
SAL_QA7862AA	500288	SRR7416184;ILLUMINA;Paired;;SRX4287141;;	SAL_QA7862AA	Human	Human	human; Homo sapiens	2018	2			Europe	United Kingdom							Salmonella Diarizonae	IIIb			Public Health England			PRJNA248792	SRP042645	SAMN09475801	SRS3450997	2018-06-25	2018-06-24	2830	NaN	NaN				29	26	30	212	283	87	457	draft genome
SAL_DA7498AA	FAR0136	SRR1269373;ILLUMINA;Paired;500;SRX532283;764734250;175	SAL_DA7498AA	Environment	Plant	cantaloupe	2013	8			North America	United States	Michigan						Iiib 11:K:Z53	IIIb			Food and Drug Administration - Center for Food Safety and Applied Nutrition (US)			PRJNA186035	SRP018785	SAMN02678459	SRS601256	2015-08-27	2014-05-02	2848	NaN	NaN				255	540	30	731	464	229	616	draft genome
SAL_HA4609AA	1996-11-01	SRR5043282;ILLUMINA;Paired;;SRX2366349;388763778;291	SAL_HA4609AA	Human	Human	Homo sapiens					North America	Canada								IIIb			National Microbiology Laboratory			PRJNA353625	SRP093623	SAMN06029908	SRS1812562	2016-11-22	2016-11-20	2848	NaN	NaN				255	540	30	731	464	229	616	draft genome
SAL_HA4664AA	1976-09-01	SRR5042753;ILLUMINA;Paired;;SRX2365840;446227392;292	SAL_HA4664AA	Human	Human	Homo sapiens					North America	Canada							11:K:Z53	IIIb			National Microbiology Laboratory			PRJNA353625	SRP093623	SAMN06029903	SRS1812131	2016-11-22	2016-11-20	2848	NaN	NaN				255	540	30	731	464	229	616	draft genome
SAL_DA8439AA	FNW19I20	SRR1233916;ILLUMINA;Paired;500;SRX515685;309838736;172	SAL_DA8439AA	Environment	Plant	whole oregano	2012	2			Asia	Turkey							50:K:Z35	IIIb			Food and Drug Administration - Center for Food Safety and Applied Nutrition (US)			PRJNA186035	SRP018785	SAMN02345471	SRS591465	2015-08-27	2014-04-12	2849	NaN	220	Iiib 61:I:Z53			145	26	30	55	283	87	28	draft genome
SAL_DA8672AA	FNW19I17	SRR1203016;ILLUMINA;Paired;500;SRX499444;407061042;173	SAL_DA8672AA	Environment	Plant	fresh squash	2012	2			North America	Mexico								IIIb			Food and Drug Administration - Center for Food Safety and Applied Nutrition (US)			PRJNA186035	SRP018785	SAMN02345473	SRS580835	2015-08-27	2014-03-24	2849	NaN	220	Iiib 61:I:Z53			145	26	30	55	283	87	28	draft genome
SAL_DA9128AA	UFL-369	SRR1185811;ILLUMINA;Paired;500;SRX483191;507104640;210	SAL_DA9128AA	Environment	Water	water pond MD1	2011	5			North America	United States	Georgia							IIIb			Food Safety and Inspection Service (US)			PRJNA183848	SRP028812	SAMN02646148	SRS567685	2015-08-27	2014-03-08	2850	NaN	220	Iiib 61:I:Z53			592	26	30	282	229	87	28	draft genome
SAL_DA8098AA	FAR0088	SRR1249086;ILLUMINA;Paired;500;SRX520648;419079210;165	SAL_DA8098AA	Environment	Plant	thyme	2011	8			Asia	Lebanon								IIIb			Food and Drug Administration - Center for Food Safety and Applied Nutrition (US)			PRJNA186035	SRP018785	SAMN02345280	SRS594055	2015-08-27	2014-04-17	2861	NaN	220	Iiib 61:I:Z53			33	26	30	213	21	87	28	draft genome
SAL_HA6416AA	FDA00001986	SRR5092022;ILLUMINA;Paired;500;SRX2408936;366220546;233	SAL_HA6416AA	Environment	Plant	sage leaves	2003	10			Europe	Albania								IIIb			Food and Drug Administration - Center for Food Safety and Applied Nutrition (US)			PRJNA186035	SRP018785	SAMN02845370	SRS1847238	2016-12-09	2015-01-01	2861	NaN	220	Iiib 61:I:Z53			33	26	30	213	21	87	28	draft genome
SAL_DA5796AA	CFSAN018589	SRR1511501;ILLUMINA;Paired;500;SRX649199;;	SAL_DA5796AA	Wild Animal	Reptile	Snake (feces)	2007	1			North America	United States	Washington							IIIb			Food and Drug Administration - Center for Food Safety and Applied Nutrition (US)			PRJNA186035	SRP018785	SAMN02849857	SRS657289	2015-08-27	2014-07-10	2928	NaN	220	Iiib 61:I:Z53			285	26	30	84	21	87	28	draft genome
SAL_EA6977AA	20908	SRR3049857;ILLUMINA;Paired;;SRX1498805;367899660;97	SAL_EA6977AA	Human	Human	Human; Homo sapiens					Europe	United Kingdom							Unnamed	IIIb			Public Health England			PRJNA248792	SRP042645	SAMN04364111	SRS1220455	2015-12-23	2015-12-22	3112	NaN	220	Iiib 61:I:Z53			285	26	30	144	21	87	648	draft genome
SAL_EA7795AA	19651	SRR3048967;ILLUMINA;Paired;;SRX1497917;246475600;95	SAL_EA7795AA	Human	Human	Human; Homo sapiens					Europe	United Kingdom								IIIb			Public Health England			PRJNA248792	SRP042645	SAMN04363207	SRS1219573	2015-12-23	2015-12-22	3127	NaN	220	Iiib 61:I:Z53			145	26	30	212	21	87	28	draft genome
SAL_EA7994AA	72277	SRR3048746;ILLUMINA;Paired;;SRX1497701;423818010;99	SAL_EA7994AA	Human	Human	Human; Homo sapiens					Europe	United Kingdom								IIIb			Public Health England			PRJNA248792	SRP042645	SAMN04363004	SRS1219349	2015-12-23	2015-12-22	3130	NaN	NaN				378	378	30	665	21	28	473	draft genome
SAL_HA4610AA	11-1391	SRR5043281;ILLUMINA;Paired;;SRX2366348;512381742;291	SAL_HA4610AA	Human	Human	Homo sapiens					North America	Canada							Rough O:Z10:E,N,X,Z15	IIIb			National Microbiology Laboratory			PRJNA353625	SRP093623	SAMN06029907	SRS1812561	2016-11-22	2016-11-20	3160	NaN	493				255	26	514	282	21	28	651	draft genome
SAL_MA2123AA	336953	SRR6190987;ILLUMINA;Paired;;SRX3301014;368548992;98	SAL_MA2123AA	Human	Human	human; Homo sapiens	2017	1			Europe	United Kingdom								IIIb			Public Health England			PRJNA248792	SRP042645	SAMN07812158	SRS2608611	2017-10-20	2017-10-20	3160	NaN	493				255	26	514	282	21	28	651	draft genome
SAL_NA5063AA	437994	traces-0CxCVFp;ILLUMINA;Paired;;NA;258688600;100	SAL_NA5063AA	Human	Human	Faeces	2017	10	19		Europe	United Kingdom	England	Yorkshire and Humber						IIIb			Public Health England (M.Chattaway)							2018-01-16	2018-07-21	3160	NaN	493				255	26	514	282	21	28	651	draft genome
SAL_QA6729AA	101432	SRR7410294;ILLUMINA;Paired;;SRX4281833;;	SAL_QA6729AA	Human	Human	human; Homo sapiens	2015	4			Europe	United Kingdom							Salmonella Arizonae	IIIb			Public Health England			PRJNA248792	SRP042645	SAMN09469086	SRS3446850	2018-06-22	2018-06-22	3160	NaN	493				255	26	514	282	21	28	651	draft genome
SAL_RA4098AA	437994	SRR7495523;ILLUMINA;Paired;;SRX4364964;;	SAL_RA4098AA	Human	Human	human; Homo sapiens	2017	10			Europe	United Kingdom							Salmonella Arizonae	IIIb			Public Health England			PRJNA248792	SRP042645	SAMN09628608	SRS3524464	2018-07-09	2018-07-08	3160	NaN	493				255	26	514	282	21	28	651	draft genome
SAL_EA8955AA	CFSAN045060	SRR3110508;ILLUMINA;Paired;500;SRX1538151;490169900;241	SAL_EA8955AA	Environment	Plant	Raw Macadamia Nuts	2015	12			North America	United States	Maryland							IIIb			Food and Drug Administration - Center for Food Safety and Applied Nutrition (US)			PRJNA186035	SRP018785	SAMN04413829	SRS1254820	2016-01-21	2015-01-01	3171	NaN	NaN				88	26	30	460	21	87	132	draft genome
SAL_FA0588AA	CFSAN045540	SRR3173631;ILLUMINA;Paired;500;SRX1586886;443259516;267	SAL_FA0588AA	Environment	Plant	Macadamia Nuts	2015	4			North America	United States	Texas							IIIb			Food and Drug Administration - Center for Food Safety and Applied Nutrition (US)			PRJNA186035	SRP018785	SAMN04450998	SRS1297442	2016-02-21	2015-01-01	3186	NaN	NaN				33	352	30	55	21	353	80	draft genome
SAL_FA3297AA	VA-WGS-16018	SRR3306217;ILLUMINA;Paired;500;SRX1666652;300149280;244	SAL_FA3297AA	Environment	Water	ND	2014				North America	United States	Virginia							IIIb			Food and Drug Administration - Center for Food Safety and Applied Nutrition (US)			PRJNA219491	SRP033708	SAMN04535775	SRS1365046	2016-03-29	2015-01-01	3222	NaN	NaN				255	286	520	55	645	87	658	draft genome
SAL_IA8779AA	CFSAN057141	SRR5342851;ILLUMINA;Paired;300;SRX2639527;1140864060;147	SAL_IA8779AA	Environment	Water	ND	2016	6			North America	United States	Maryland							IIIb			Food and Drug Administration - Center for Food Safety and Applied Nutrition (US)			PRJNA186042	SRP019579	SAMN06115714	SRS2047429	2017-03-15	2017-03-14	3222	NaN	NaN				255	286	520	55	645	87	658	draft genome
SAL_FA4650AA	166218	SRR3321812;ILLUMINA;Paired;;SRX1674395;317507652;98	SAL_FA4650AA	Human	Human	Human; Homo sapiens	2015	9			Europe	United Kingdom							Unnamed	IIIb			Public Health England			PRJNA248792	SRP042645	SAMN04600223	SRS1371242	2016-04-02	2016-04-02	3229	NaN	396				378	26	30	55	21	604	28	draft genome
SAL_GA1985AA	BCW_4834	SRR1816446;ILLUMINA;Paired;;SRX888818;552535830;99	SAL_GA1985AA	ND	ND	culture														IIIb			University College Dublin - 100K Genome Project			PRJNA203445	SRP022914	SAMN03358373	SRS853889	2016-06-30	2016-02-24	3333	NaN	220	Iiib 61:I:Z53			659	26	30	55	21	87	28	draft genome
SAL_MA4452AA	FDA00000985	SRR6244061;ILLUMINA;Paired;500;SRX3351243;482463044;217	SAL_MA4452AA	Food	Composite food	sambar powder	2006	5			Asia	India								IIIb			Food and Drug Administration - Center for Food Safety and Applied Nutrition (US)			PRJNA186035	SRP018785	SAMN02844370	SRS2650573	2017-11-02	2017-11-01	3333	NaN	220	Iiib 61:I:Z53			659	26	30	55	21	87	28	draft genome
SAL_GA2804AA	CRJJGF_00107	SRR1686582;ILLUMINA;Paired;;SRX791460;367847704;98	SAL_GA2804AA	Wild animal	Reptile	Snake	2004				North America	United States							Iiib 35:I:Z35	IIIb			Department of Agriculture (US)			PRJNA254816	SRP050382	SAMN02908614	SRS775374	2016-06-30	2015-12-01	3356	NaN	NaN				88	26	30	84	21	87	666	draft genome
SAL_GA3870AA	BCW_1536	SRR1060729;ILLUMINA;Paired;250;SRX399211;878786384;98	SAL_GA3870AA																61:K:1,5,(7)	IIIb			University College Dublin - 100K Genome Project			PRJNA203445	SRP022914	SAMN02367589	SRS519645	2016-07-01	2015-07-22	3371	NaN	NaN				50	83	25	49	12	58	63	draft genome
SAL_GA3869AA	BCW_1538	SRR1060728;ILLUMINA;Paired;250;SRX399212;682529280;96	SAL_GA3869AA																48:Z10:E,N,X,Z15	IIIb			University College Dublin - 100K Genome Project			PRJNA203445	SRP022914	SAMN02367591	SRS519646	2016-07-01	2015-07-22	3372	NaN	220	Iiib 61:I:Z53			33	26	30	810	21	145	28	draft genome
SAL_GA3867AA	BCW_1540	SRR1060726;ILLUMINA;Paired;250;SRX399214;571197120;96	SAL_GA3867AA																60:R:Z	IIIb			University College Dublin - 100K Genome Project			PRJNA203445	SRP022914	SAMN02367593	SRS519648	2016-07-01	2015-07-22	3373	NaN	NaN				663	28	31	151	22	623	30	draft genome
SAL_GA2085AA	BCW_3055	SRR1815484;ILLUMINA;Paired;;SRX887856;239654448;99	SAL_GA2085AA	ND	ND	culture														IIIb			University College Dublin - 100K Genome Project			PRJNA203445	SRP022914	SAMN03358773	SRS854799	2016-06-30	2016-02-24	3435	NaN	220	Iiib 61:I:Z53			145	26	30	212	21	87	679	draft genome
SAL_GA1618AA	11-01855	GCF_001628755;Complete Genome;;;;;,SRR1956781;ILLUMINA;Paired;;SRX982238;288269226;189	SAL_GA1618AA	Human	Human	Homo sapiens; human sample; Age: 77 years; male; stool	2011	1			Europe	Germany	Bavaria	Middle Franconia	Erlangen		49.6	11.01	60:R:Z	IIIb			Robert Koch Institute			PRJNA276399	SRP056674	SAMN03371466	SRS896975	2016-06-30	2016-05-12	3457	NaN	NaN				285	26	30	144	464	288	264	complete genome
SAL_GA1619AA	11-01854	GCF_001629775;Complete Genome;;;;;,SRR1956780;ILLUMINA;Paired;;SRX982237;297559600;200	SAL_GA1619AA	Human	Human	Homo sapiens; human sample; Age: 77 years; male; alloplastic vascular graft	2011	1			Europe	Germany	Bavaria	Middle Franconia	Erlangen		49.6	11.01	60:R:Z	IIIb			Robert Koch Institute			PRJNA276399	SRP056674	SAMN03371465	SRS896974	2016-06-30	2016-05-12	3457	NaN	NaN				285	26	30	144	464	288	264	complete genome
SAL_GA1620AA	11-01853	SRR1955549;ILLUMINA;Paired;;SRX972086;246296088;237,GCF_001629755;Complete Genome;;;;;,SRR1955550;PACBIO_SMRT;Single;;SRX981063;;,SRR1956779;PACBIO_SMRT;Single;;SRX981063;;,SRR1956778;PACBIO_SMRT;Single;;SRX981063;;	SAL_GA1620AA	Human	Human	Homo sapiens; human sample; Age: 77 years; male; stool	2010	7			Europe	Germany	Bavaria	Middle Franconia	Erlangen		49.6	11.01	60:R:Z	IIIb			Robert Koch Institute			PRJNA276399	SRP056674	SAMN03371464	SRS887093	2016-06-30	2016-05-12	3457	NaN	NaN				285	26	30	144	464	288	264	complete genome
SAL_NA7238AA	HZS154	GCF_002794415;Complete Genome;;;;;	SAL_NA7238AA	Human	Human	Homo sapiens; stool; Age: 83; male	2016	9			Asia	China	Zhejiang		Hangzhou		30.26	120.19		IIIb			The First Affiliated Hospital College of Medicine Zhejiang University			PRJNA224116		SAMN07633032		2018-01-29	2017-11-21	3457	NaN	NaN				285	26	30	144	464	288	264	complete genome
SAL_GA3868AA	BCW_1539	SRR1060727;ILLUMINA;Paired;250;SRX399213;443284820;95	SAL_GA3868AA																38:Z10:Z53	IIIb			University College Dublin - 100K Genome Project			PRJNA203445	SRP022914	SAMN02367592	SRS519647	2016-07-01	2015-07-22	3459	NaN	NaN				33	286	546	180	141	87	134	draft genome
SAL_GA5427AA	CFSAN042344	SRR4012280;ILLUMINA;Paired;300;SRX2007765;;,SRR3934110;ILLUMINA;Paired;300;SRX1963043;380310272;148	SAL_GA5427AA	Environment	Soil/Dust	Soil	2015	7			North America	United States	Pennsylvania							IIIb			Food and Drug Administration - Center for Food Safety and Applied Nutrition (US)			PRJNA186035	SRP018785	SAMN04916473	SRS1572866	2016-07-21	2015-01-01	3500	NaN	220	Iiib 61:I:Z53			145	26	30	268	141	87	693	draft genome
SAL_GA6035AA	FDA00000185	SRR3948419;ILLUMINA;Paired;500;SRX1973417;245798874;243	SAL_GA6035AA	Environment	Plant	lampong black pepper	2001	12			Asia	Indonesia								IIIb			Food and Drug Administration - Center for Food Safety and Applied Nutrition (US)			PRJNA186035	SRP018785	SAMN02843570	SRS1581662	2016-07-28	2015-01-01	3503	NaN	NaN				145	26	30	212	546	87	308	draft genome
SAL_GA6577AA	PNUSAS003122	SRR4000225;ILLUMINA;Paired;;SRX2000576;894827610;185	SAL_GA6577AA	ND	ND	Stool; Age: 10-19	2016	6			North America	United States								IIIb			Center for Diease Control and Prevention - Enteric Diseases Laboratory Branch (US)			PRJNA230403	SRP040281	SAMN05504506	SRS1601208	2016-08-05	2016-08-04	3522	NaN	220	Iiib 61:I:Z53			145	26	30	26	21	87	698	draft genome
SAL_GA9692AA	CFSAN042975	SRR4292955;ILLUMINA;Paired;300;SRX2188290;598620928;148	SAL_GA9692AA	Environment	Water	ND	2015	6			North America	United States	Pennsylvania							IIIb			Food and Drug Administration - Center for Food Safety and Applied Nutrition (US)			PRJNA186035	SRP018785	SAMN05762737	SRS1711082	2016-09-24	2015-01-01	3568	NaN	220	Iiib 61:I:Z53			145	26	30	26	21	87	28	draft genome
SAL_HA0334AA	PNUSAS004326	SRR4342903;ILLUMINA;Paired;;SRX2209893;380231852;242	SAL_HA0334AA	ND	ND	Stool; Age: 0-4	2016	8			North America	United States								IIIb			Center for Diease Control and Prevention - Enteric Diseases Laboratory Branch (US)			PRJNA230403	SRP040281	SAMN05833235	SRS1727217	2016-10-07	2016-10-04	3573	NaN	NaN				255	607	30	849	252	654	28	draft genome
SAL_KA1968AA	PNUSAS016954	SRR5799629;ILLUMINA;Paired;;SRX2979096;445044998;211	SAL_KA1968AA								North America	United States								IIIb			Center for Diease Control and Prevention - Enteric Diseases Laboratory Branch (US)			PRJNA230403	SRP040281	SAMN07286166	SRS2332990	2017-07-03	2017-07-03	3573	NaN	NaN				255	607	30	849	252	654	28	draft genome
SAL_HA4669AA	1959-10-01	SRR5042748;ILLUMINA;Paired;;SRX2365835;487966358;149	SAL_HA4669AA	Human	Human	Homo sapiens					North America	Canada							50:L,V:Z35	IIIb			National Microbiology Laboratory			PRJNA353625	SRP093623	SAMN06029906	SRS1812126	2016-11-22	2016-11-20	3616	NaN	220	Iiib 61:I:Z53			145	26	30	26	21	87	711	draft genome
SAL_HA5556AA	L00996-15	ERR1743771;ILLUMINA;Paired;427;ERX1812977;807783250;125	SAL_HA5556AA																	IIIb			The Wellcome Trust Sanger Institute			PRJEB10999	ERP012313	SAMEA4064264	ERS1235374	2016-11-30	2016-11-30	3638	NaN	220	Iiib 61:I:Z53			145	26	30	55	21	87	713	draft genome
SAL_HA5560AA	L00752-15	ERR1743767;ILLUMINA;Paired;427;ERX1812973;897241000;125	SAL_HA5560AA																	IIIb			The Wellcome Trust Sanger Institute			PRJEB10999	ERP012313	SAMEA4064260	ERS1235370	2016-11-30	2016-11-30	3642	NaN	226				145	229	30	282	21	508	28	draft genome
SAL_HA4100AA	CFSAN048268	SRR5016837;ILLUMINA;Paired;500;SRX2345356;237384360;279	SAL_HA4100AA	Environment	Plant	Lolla Rossa Lettuce	2015	11			North America	United States	California							IIIb			Food and Drug Administration - Center for Food Safety and Applied Nutrition (US)			PRJNA186035	SRP018785	SAMN04572850	SRS1793912	2016-11-16	2015-01-01	3653	NaN	NaN				145	26	30	84	21	661	716	draft genome
SAL_IA7509AA	PNUSAS007988	SRR5291606;ILLUMINA;Paired;;SRX2594249;422671480;218	SAL_IA7509AA	ND	ND						North America	United States								IIIb			Center for Diease Control and Prevention - Enteric Diseases Laboratory Branch (US)			PRJNA230403	SRP040281	SAMN06392566	SRS2004726	2017-02-28	2017-02-27	3813	NaN	220	Iiib 61:I:Z53			145	26	30	84	21	87	28	draft genome
SAL_IA8335AA	PNUSAS008614	SRR5335976;ILLUMINA;Paired;;SRX2633402;592187310;235	SAL_IA8335AA	ND	ND						North America	United States								IIIb			Center for Diease Control and Prevention - Enteric Diseases Laboratory Branch (US)			PRJNA230403	SRP040281	SAMN06472868	SRS2042636	2017-03-11	2017-03-10	3823	NaN	220	Iiib 61:I:Z53			145	26	30	213	21	87	28	draft genome
SAL_MA4420AA	259407	SRR6237089;ILLUMINA;Paired;;SRX3345329;358144920;98	SAL_MA4420AA	Human	Human	Pus	2016	5	18		Europe	United Kingdom	England	London	London				Unnamed	IIIb			Public Health England			PRJNA248792	SRP042645	SAMN07956652	SRS2645932	2017-11-01	2017-11-01	3823	NaN	220	Iiib 61:I:Z53			145	26	30	213	21	87	28	draft genome
SAL_IA8727AA	CFSAN057194	SRR5342963;ILLUMINA;Paired;300;SRX2639639;842716896;147	SAL_IA8727AA	Environment	Water	ND	2016	8			North America	United States	Delaware							IIIb			Food and Drug Administration - Center for Food Safety and Applied Nutrition (US)			PRJNA186056	SRP019548	SAMN06115746	SRS2047517	2017-03-15	2017-03-14	3829	NaN	NaN				255	286	520	898	645	87	658	draft genome
SAL_JA7854AA	337041	SRR5633227;ILLUMINA;Paired;;SRX2873078;437736600;98	SAL_JA7854AA	Human	Human	human; Homo sapiens	2017	1			Europe	United Kingdom								IIIb			Public Health England			PRJNA248792	SRP042645	SAMN07180756	SRS2243201	2017-06-02	2017-06-01	3849	NaN	220	Iiib 61:I:Z53			145	286	30	282	21	87	28	draft genome
SAL_JA1453AA	ADRDL-1059	SRR5409361;ILLUMINA;Paired;500;SRX2701650;762188208;232	SAL_JA1453AA	Wild animal	Reptile	Reptile Cloacal swab (Reptilia)	2002	9			North America	United States	Oklahoma							IIIb			Food and Drug Administration - Center for Food Safety and Applied Nutrition (US)			PRJNA280335	SRP059853	SAMN06333862	SRS2095512	2017-04-06	2017-04-03	3853	NaN	10	Arizonae			88	26	592	546	21	87	80	draft genome
SAL_JA1431AA	NSUOC-0290-W5H	SRR5410073;ILLUMINA;Paired;500;SRX2702190;463366350;225	SAL_JA1431AA	Environment	Water	WATER	2016	7			North America	United States	Florida							IIIb			Food and Drug Administration - Center for Food Safety and Applied Nutrition (US)			PRJNA342956	SRP091506	SAMN06174623	SRS2096031	2017-04-06	2017-04-03	3856	NaN	220	Iiib 61:I:Z53			33	630	159	144	21	87	28	draft genome
SAL_JA1106AA	PNUSAS011249	SRR5418830;ILLUMINA;Paired;;SRX2710376;321812550;225	SAL_JA1106AA																	IIIb			Center for Diease Control and Prevention - Enteric Diseases Laboratory Branch (US)			PRJNA230403	SRP040281	SAMN06677880	SRS2102122	2017-04-06	2017-04-05	3862	NaN	NaN				33	352	30	322	141	87	28	draft genome
SAL_MA2038AA	211713	SRR6191108;ILLUMINA;Paired;;SRX3301135;377031402;99	SAL_MA2038AA	Human	Human	human; Homo sapiens	2016	1			Europe	United Kingdom							Unnamed	IIIb			Public Health England			PRJNA248792	SRP042645	SAMN07812303	SRS2608700	2017-10-20	2017-10-20	3862	NaN	NaN				33	352	30	322	141	87	28	draft genome
SAL_RA0439AA	539069	SRR7456726;ILLUMINA;Paired;;SRX4327222;;	SAL_RA0439AA	Human	Human	human; Homo sapiens	2018	5			Europe	United Kingdom							Salmonella Diarizonae	IIIb			Public Health England			PRJNA248792	SRP042645	SAMN09519857	SRS3489355	2018-07-01	2018-06-30	3862	NaN	NaN				33	352	30	322	141	87	28	draft genome
SAL_JA0480AA	ADRDL-1049	SRR5387525;ILLUMINA;Paired;500;SRX2682552;694823994;243	SAL_JA0480AA	Wild animal	Reptile	Reptile Cloacal swab (Reptilia)	2002	5			North America	United States	Oklahoma							IIIb			Food and Drug Administration - Center for Food Safety and Applied Nutrition (US)			PRJNA280335	SRP059853	SAMN06333867	SRS2079830	2017-03-30	2017-03-29	3869	NaN	NaN				33	352	30	84	21	87	28	draft genome
SAL_JA1777AA	PNUSAS011038	SRR5436995;ILLUMINA;Paired;;SRX2726935;305908470;213	SAL_JA1777AA								North America	United States								IIIb			Center for Diease Control and Prevention - Enteric Diseases Laboratory Branch (US)			PRJNA230403	SRP040281	SAMN06701404	SRS2115230	2017-04-12	2017-04-11	3874	NaN	NaN				29	26	30	84	283	145	28	draft genome
SAL_MA2409AA	365342	SRR6193010;ILLUMINA;Paired;;SRX3302967;192960384;96	SAL_MA2409AA	Human	Human	human; Homo sapiens	2017	4			Europe	United Kingdom								IIIb			Public Health England			PRJNA248792	SRP042645	SAMN07816207	SRS2610441	2017-10-22	2017-10-21	3874	NaN	NaN				29	26	30	84	283	145	28	draft genome
SAL_JA4492AA	201702334	traces-0pwEHcN;ILLUMINA;Paired;;NA;378249000;150	SAL_JA4492AA				2017				Europe	France								IIIb		6,14:l,v:z35:-	F.X.Weill, Institut Pasteur							2017-05-16	2017-11-18	3901	NaN	220	Iiib 61:I:Z53			33	26	30	55	21	145	753	draft genome
SAL_MA1859AA	223586	SRR6191514;ILLUMINA;Paired;;SRX3301541;342584676;98	SAL_MA1859AA	Human	Human	human; Homo sapiens	2016	2			Europe	United Kingdom								IIIb			Public Health England			PRJNA248792	SRP042645	SAMN07812638	SRS2609063	2017-10-20	2017-10-20	3904	NaN	220	Iiib 61:I:Z53			33	26	30	55	141	145	28	draft genome
SAL_MA5835AA	147843	traces-0QCZSpQ;ILLUMINA;Paired;;NA;179162112;96	SAL_MA5835AA	Human	Human	Faeces	2015	8	6		Europe	United Kingdom	England	Yorkshire and Humber					Unnamed	IIIb			Public Health England (M.Chattaway)							2017-11-15	2018-05-20	3904	NaN	220	Iiib 61:I:Z53			33	26	30	55	141	145	28	draft genome
SAL_JA5216AA	72-4606	SRR5581918;ILLUMINA;Paired;;SRX2839987;835512080;247	SAL_JA5216AA								North America	United States								IIIb			Center for Diease Control and Prevention - Enteric Diseases Laboratory Branch (US)			PRJNA230403	SRP040281	SAMN07151153	SRS2213409	2017-05-22	2017-05-22	3913	NaN	220	Iiib 61:I:Z53			145	26	30	25	21	87	28	draft genome
SAL_JA6553AA	2014K-0959	SRR5583062;ILLUMINA;Paired;;SRX2840975;578099414;239	SAL_JA6553AA								North America	United States								IIIb			Centers for Disease Control and Prevention - PulseNet			PRJNA230403	SRP040281	SAMN07152288	SRS2214322	2017-05-23	2017-05-22	3921	NaN	NaN				145	640	30	916	21	279	658	draft genome
SAL_JA5988AA	341279	SRR5584585;ILLUMINA;Paired;;SRX2842498;325339344;99	SAL_JA5988AA	Human	Human	human; Homo sapiens	2017	2			Europe	United Kingdom							Unnamed	IIIb			Public Health England			PRJNA248792	SRP042645	SAMN07155599	SRS2215831	2017-05-23	2017-05-23	3940	NaN	NaN				145	26	600	144	21	87	475	draft genome
SAL_JA7847AA	342928	SRR5633234;ILLUMINA;Paired;;SRX2873085;413605764;99	SAL_JA7847AA	Human	Human	human; Homo sapiens	2017	2			Europe	United Kingdom								IIIb			Public Health England			PRJNA248792	SRP042645	SAMN07180772	SRS2243207	2017-06-02	2017-06-01	3992	NaN	10	Arizonae			88	26	30	929	21	68	80	draft genome
SAL_MA2795AA	PNUSAS020534	SRR6203189;ILLUMINA;Paired;;SRX3312996;903350136;247	SAL_MA2795AA	Wild animal	Reptile	Turtle	2009				North America	United States	Wyoming							IIIb			Center for Diease Control and Prevention - Enteric Diseases Laboratory Branch (US)			PRJNA230403	SRP040281	SAMN07490843	SRS2618944	2017-10-24	2017-10-23	3992	NaN	10	Arizonae			88	26	30	929	21	68	80	draft genome
SAL_JA7827AA	357749	SRR5633333;ILLUMINA;Paired;;SRX2873184;314140284;86	SAL_JA7827AA	Human	Human	human; Homo sapiens	2017	3			Europe	United Kingdom							Unnamed	IIIb			Public Health England			PRJNA248792	SRP042645	SAMN07180789	SRS2243306	2017-06-02	2017-06-01	3996	NaN	220	Iiib 61:I:Z53			33	26	30	212	131	87	134	draft genome
SAL_MA5804AA	103741	traces-0ClpDFG;ILLUMINA;Paired;;NA;462757900;97	SAL_MA5804AA	Human	Human	Faeces	2015	4	8		Europe	United Kingdom	England	South East					Unnamed	IIIb			Public Health England (M.Chattaway)							2017-11-15	2018-05-20	3996	NaN	220	Iiib 61:I:Z53			33	26	30	212	131	87	134	draft genome
SAL_NA5087AA	458504	traces-0dPTnsV;ILLUMINA;Paired;;NA;381786966;99	SAL_NA5087AA	Human	Human	Faeces	2017	12	5		Europe	United Kingdom	England	South East						IIIb			Public Health England (M.Chattaway)							2018-01-16	2018-07-21	3996	NaN	220	Iiib 61:I:Z53			33	26	30	212	131	87	134	draft genome
SAL_QA5798AA	458504	SRR7359085;ILLUMINA;Paired;;SRX4232157;;	SAL_QA5798AA	Human	Human	human; Homo sapiens	2017	12			Europe	United Kingdom							Salmonella Arizonae	IIIb			Public Health England			PRJNA248792	SRP042645	SAMN09444702	SRS3430795	2018-06-19	2018-06-19	3996	NaN	220	Iiib 61:I:Z53			33	26	30	212	131	87	134	draft genome
SAL_RA2839AA	548590	SRR7471132;ILLUMINA;Paired;;SRX4340799;;	SAL_RA2839AA	Human	Human	human; Homo sapiens	2018	5			Europe	United Kingdom							Salmonella Diarizonae	IIIb			Public Health England			PRJNA248792	SRP042645	SAMN09601759	SRS3501530	2018-07-05	2018-07-05	3996	NaN	220	Iiib 61:I:Z53			33	26	30	212	131	87	134	draft genome
SAL_RA4166AA	553738	SRR7495455;ILLUMINA;Paired;;SRX4364896;;	SAL_RA4166AA	Human	Human	human; Homo sapiens	2018	6			Europe	United Kingdom							Salmonella Diarizonae	IIIb			Public Health England			PRJNA248792	SRP042645	SAMN09628545	SRS3524396	2018-07-09	2018-07-08	3996	NaN	220	Iiib 61:I:Z53			33	26	30	212	131	87	134	draft genome
SAL_JA9467AA	PNUSAS014886	SRR5655504;ILLUMINA;Paired;;SRX2892097;403056000;240	SAL_JA9467AA								North America	United States								IIIb			Center for Diease Control and Prevention - Enteric Diseases Laboratory Branch (US)			PRJNA230403	SRP040281	SAMN07189918	SRS2259855	2017-06-15	2017-06-08	4004	NaN	NaN				608	646	30	212	283	145	28	draft genome
SAL_KA2096AA	OH-17-1258-1	SRR5805408;ILLUMINA;Paired;500;SRX2984610;433884692;173	SAL_KA2096AA	Wild animal	Reptile	Snake Cloaca	2017				North America	United States	Ohio						Iiib 61:R:Z53	IIIb			Food and Drug Administration - Center for Food Safety and Applied Nutrition (US)			PRJNA338674	SRP083283	SAMN07229636	SRS2337394	2017-07-05	2017-07-05	4062	NaN	220	Iiib 61:I:Z53			255	286	30	282	21	87	28	draft genome
SAL_MA1904AA	227032	SRR6191362;ILLUMINA;Paired;;SRX3301389;287711894;97	SAL_MA1904AA	Human	Human	human; Homo sapiens	2016	3			Europe	United Kingdom							Unnamed	IIIb			Public Health England			PRJNA248792	SRP042645	SAMN07812503	SRS2608919	2017-10-20	2017-10-20	4086	NaN	220	Iiib 61:I:Z53			33	26	30	26	131	87	134	draft genome
SAL_MA2201AA	235124	SRR6190485;ILLUMINA;Paired;;SRX3300512;261163728;98	SAL_MA2201AA	Human	Human	human; Homo sapiens	2016	3			Europe	United Kingdom								IIIb			Public Health England			PRJNA248792	SRP042645	SAMN07812086	SRS2608113	2017-10-20	2017-10-20	4086	NaN	220	Iiib 61:I:Z53			33	26	30	26	131	87	134	draft genome
SAL_MA5843AA	157301	traces-0UuMyRH;ILLUMINA;Paired;;NA;268869468;98	SAL_MA5843AA	Human	Human	Faeces	2015	8	11		Europe	United Kingdom	England	South East					Unnamed	IIIb			Public Health England (M.Chattaway)							2017-11-15	2018-05-20	4086	NaN	220	Iiib 61:I:Z53			33	26	30	26	131	87	134	draft genome
SAL_QA1906AA	157301	SRR7284294;ILLUMINA;Paired;;SRX4187834;;	SAL_QA1906AA	Human	Human	human; Homo sapiens	2015	8			Europe	United Kingdom							Salmonella Arizonae	IIIb			Public Health England			PRJNA248792	SRP042645	SAMN09386307	SRS3399207	2018-06-10	2018-06-09	4086	NaN	220	Iiib 61:I:Z53			33	26	30	26	131	87	134	draft genome
SAL_QA4759AA	204002	SRR7349285;ILLUMINA;Paired;;SRX4222646;;	SAL_QA4759AA	Human	Human	human; Homo sapiens	2016	1			Europe	United Kingdom							Salmonella Arizonae	IIIb			Public Health England			PRJNA248792	SRP042645	SAMN09431502	SRS3423108	2018-06-17	2018-06-16	4086	NaN	220	Iiib 61:I:Z53			33	26	30	26	131	87	134	draft genome
SAL_RA7680AA	479457	SRR7528165;ILLUMINA;Paired;;SRX4396495;;	SAL_RA7680AA	Human	Human	human; Homo sapiens	2018	1			Europe	United Kingdom							Salmonella Arizonae	IIIb			Public Health England			PRJNA248792	SRP042645	SAMN09666923	SRS3551676	2018-07-17	2018-07-17	4086	NaN	220	Iiib 61:I:Z53			33	26	30	26	131	87	134	draft genome
SAL_KA8229AA	PNUSAS018518	SRR5929642;ILLUMINA;Paired;;SRX3089926;312282084;227	SAL_KA8229AA								North America	United States								IIIb			Center for Diease Control and Prevention - Enteric Diseases Laboratory Branch (US)			PRJNA230403	SRP040281	SAMN07462263	SRS2427617	2017-08-12	2017-08-11	4164	NaN	225	Iiib 60:R:E,N,X,Z15			33	26	30	25	21	32	28	draft genome
SAL_KA8261AA	PNUSAS019617	SRR5929610;ILLUMINA;Paired;;SRX3089894;382518444;231	SAL_KA8261AA				2017	6			North America	United States								IIIb			Center for Diease Control and Prevention - Enteric Diseases Laboratory Branch (US)			PRJNA230403	SRP040281	SAMN07486908	SRS2427585	2017-08-12	2017-08-11	4169	NaN	10	Arizonae			750	26	30	55	21	87	80	draft genome
SAL_LA5600AA	FDA00002262	SRR6071670;ILLUMINA;Paired;;SRX3213500;334477610;179	SAL_LA5600AA	Food	ND	lentil soup	2005	3			Europe	Spain								IIIb			Food and Drug Administration (US)			PRJNA186035	SRP018785	SAMN02845646	SRS2538259	2017-09-26	2017-09-25	4278	NaN	NaN				145	26	30	668	21	353	795	draft genome
SAL_LA9918AA	201709455	traces-0SMBVCH;ILLUMINA;Paired;;NA;347922680;140	SAL_LA9918AA				2017				Europe	France							IIIb.61:i:z53	IIIb		61:i:z53	S. Le Hello (Institut Pasteur)							2017-10-10	2018-10-17	4303	NaN	220	Iiib 61:I:Z53			760	26	30	282	21	87	473	draft genome
SAL_LA9919AA	201709454	traces-0TlnCEP;ILLUMINA;Paired;;NA;347112184;142	SAL_LA9919AA				2017				Europe	France							IIIb.61:i:z53	IIIb		61:i:z53	S. Le Hello (Institut Pasteur)							2017-10-10	2018-10-17	4303	NaN	220	Iiib 61:I:Z53			760	26	30	282	21	87	473	draft genome
SAL_LA9920AA	201700972	traces-0BpQJwI;ILLUMINA;Paired;;NA;361011802;149	SAL_LA9920AA				2017				Europe	France							IIIb.61:i:z53	IIIb		61:i:z53	S. Le Hello (Institut Pasteur)							2017-10-10	2018-10-17	4303	NaN	220	Iiib 61:I:Z53			760	26	30	282	21	87	473	draft genome
SAL_LA9921AA	201706001	traces-0fxYNsz;ILLUMINA;Paired;;NA;622875130;149	SAL_LA9921AA				2017				Europe	France							IIIb.61:i:z53	IIIb		61:i:z53	S. Le Hello (Institut Pasteur)							2017-10-10	2018-10-17	4303	NaN	220	Iiib 61:I:Z53			760	26	30	282	21	87	473	draft genome
SAL_LA9922AA	201706022	traces-0IfoZmQ;ILLUMINA;Paired;;NA;569837700;150	SAL_LA9922AA				2017				Europe	France							IIIb.61:i:z53	IIIb		61:i:z53	S. Le Hello (Institut Pasteur)							2017-10-10	2018-10-17	4303	NaN	220	Iiib 61:I:Z53			760	26	30	282	21	87	473	draft genome
SAL_LA9923AA	201706051	traces-0iDzsmR;ILLUMINA;Paired;;NA;703669800;150	SAL_LA9923AA				2017				Europe	France							IIIb.61:i:z53	IIIb		61:i:z53	S. Le Hello (Institut Pasteur)							2017-10-10	2018-10-17	4303	NaN	220	Iiib 61:I:Z53			760	26	30	282	21	87	473	draft genome
SAL_LA9926AA	201707147	traces-0uFFxuc;ILLUMINA;Paired;;NA;715192800;150	SAL_LA9926AA				2017				Europe	France							IIIb.61:i:z53	IIIb		61:i:z53	S. Le Hello (Institut Pasteur)							2017-10-10	2018-10-17	4303	NaN	220	Iiib 61:I:Z53			760	26	30	282	21	87	473	draft genome
SAL_LA9929AA	201706391	traces-0IMKyvk;ILLUMINA;Paired;;NA;721457400;150	SAL_LA9929AA				2017				Europe	France							IIIb.61:i:z53	IIIb		61:i:z53	S. Le Hello (Institut Pasteur)							2017-10-10	2018-10-17	4303	NaN	220	Iiib 61:I:Z53			760	26	30	282	21	87	473	draft genome
SAL_LA9933AA	201706124	traces-0MrjXos;ILLUMINA;Paired;;NA;502441500;150	SAL_LA9933AA				2017				Europe	France							IIIb.61:i:z53	IIIb		61:i:z53	S. Le Hello (Institut Pasteur)							2017-10-10	2018-10-17	4303	NaN	220	Iiib 61:I:Z53			760	26	30	282	21	87	473	draft genome
SAL_LA9935AA	201706925	traces-0eIDpgy;ILLUMINA;Paired;;NA;500933828;149	SAL_LA9935AA				2017				Europe	France							IIIb.61:i:z53	IIIb		61:i:z53	S. Le Hello (Institut Pasteur)							2017-10-10	2018-10-17	4303	NaN	220	Iiib 61:I:Z53			760	26	30	282	21	87	473	draft genome
SAL_LA9937AA	201706593	traces-0XuKWjP;ILLUMINA;Paired;;NA;382668126;151	SAL_LA9937AA				2017				Europe	France							IIIb.61:i:z53	IIIb		61:i:z53	S. Le Hello (Institut Pasteur)							2017-10-10	2018-10-17	4303	NaN	220	Iiib 61:I:Z53			760	26	30	282	21	87	473	draft genome
SAL_LA9938AA	201706178	traces-0oXImTh;ILLUMINA;Paired;;NA;610511100;150	SAL_LA9938AA				2017				Europe	France							IIIb.61:i:z53	IIIb		61:i:z53	S. Le Hello (Institut Pasteur)							2017-10-10	2018-10-17	4303	NaN	220	Iiib 61:I:Z53			760	26	30	282	21	87	473	draft genome
SAL_LA9939AA	201706818	traces-0MQpAcS;ILLUMINA;Paired;;NA;886075882;149	SAL_LA9939AA				2017				Europe	France							IIIb.61:i:z53	IIIb		61:i:z53	S. Le Hello (Institut Pasteur)							2017-10-10	2018-10-17	4303	NaN	220	Iiib 61:I:Z53			760	26	30	282	21	87	473	draft genome
SAL_LA9945AA	201707124	traces-0DBUFfs;ILLUMINA;Paired;;NA;596854656;144	SAL_LA9945AA				2017				Europe	France							IIIb.61:i:z53	IIIb		61:i:z53	S. Le Hello (Institut Pasteur)							2017-10-10	2018-10-17	4303	NaN	220	Iiib 61:I:Z53			760	26	30	282	21	87	473	draft genome
SAL_LA9947AA	201706712	traces-0hjgHBe;ILLUMINA;Paired;;NA;470634900;150	SAL_LA9947AA				2017				Europe	France							IIIb.61:i:z53	IIIb		61:i:z53	S. Le Hello (Institut Pasteur)							2017-10-10	2018-10-17	4303	NaN	220	Iiib 61:I:Z53			760	26	30	282	21	87	473	draft genome
SAL_LA9948AA	201706674	traces-0oQJMuu;ILLUMINA;Paired;;NA;449358300;150	SAL_LA9948AA				2017				Europe	France							IIIb.61:i:z53	IIIb		61:i:z53	S. Le Hello (Institut Pasteur)							2017-10-10	2018-10-17	4303	NaN	220	Iiib 61:I:Z53			760	26	30	282	21	87	473	draft genome
SAL_LA9949AA	201707093	traces-0cosioK;ILLUMINA;Paired;;NA;410931272;149	SAL_LA9949AA				2017				Europe	France							IIIb.61:i:z53	IIIb		61:i:z53	S. Le Hello (Institut Pasteur)							2017-10-10	2018-10-17	4303	NaN	220	Iiib 61:I:Z53			760	26	30	282	21	87	473	draft genome
SAL_LA9950AA	201706207	traces-0vWCfwo;ILLUMINA;Paired;;NA;533274900;150	SAL_LA9950AA				2017				Europe	France							IIIb.61:i:z53	IIIb		61:i:z53	S. Le Hello (Institut Pasteur)							2017-10-10	2018-10-17	4303	NaN	220	Iiib 61:I:Z53			760	26	30	282	21	87	473	draft genome
SAL_LA9951AA	201707265	traces-0RmTamq;ILLUMINA;Paired;;NA;467771100;150	SAL_LA9951AA				2017				Europe	France							IIIb.61:i:z53	IIIb		61:i:z53	S. Le Hello (Institut Pasteur)							2017-10-10	2018-10-17	4303	NaN	220	Iiib 61:I:Z53			760	26	30	282	21	87	473	draft genome
SAL_LA9952AA	201706444	traces-0UtLkBw;ILLUMINA;Paired;;NA;484086000;150	SAL_LA9952AA				2017				Europe	France							IIIb.61:i:z53	IIIb		61:i:z53	S. Le Hello (Institut Pasteur)							2017-10-10	2018-10-17	4303	NaN	220	Iiib 61:I:Z53			760	26	30	282	21	87	473	draft genome
SAL_LA9953AA	201707102	traces-0bXNNxS;ILLUMINA;Paired;;NA;894670200;150	SAL_LA9953AA				2017				Europe	France							IIIb.61:i:z53	IIIb		61:i:z53	S. Le Hello (Institut Pasteur)							2017-10-10	2018-10-17	4303	NaN	220	Iiib 61:I:Z53			760	26	30	282	21	87	473	draft genome
SAL_LA9955AA	201707307	traces-0fhGqVt;ILLUMINA;Paired;;NA;530669412;147	SAL_LA9955AA				2017				Europe	France							IIIb.61:i:z53	IIIb		61:i:z53	S. Le Hello (Institut Pasteur)							2017-10-10	2018-10-17	4303	NaN	220	Iiib 61:I:Z53			760	26	30	282	21	87	473	draft genome
SAL_LA9956AA	201708408	traces-0vfxiAH;ILLUMINA;Paired;;NA;393881798;149	SAL_LA9956AA				2017				Europe	France							IIIb.61:i:z53	IIIb		61:i:z53	S. Le Hello (Institut Pasteur)							2017-10-10	2018-10-17	4303	NaN	220	Iiib 61:I:Z53			760	26	30	282	21	87	473	draft genome
SAL_LA9957AA	201708411	traces-0LedqIn;ILLUMINA;Paired;;NA;648511500;150	SAL_LA9957AA				2017				Europe	France							IIIb.61:i:z53	IIIb		61:i:z53	S. Le Hello (Institut Pasteur)							2017-10-10	2018-10-17	4303	NaN	220	Iiib 61:I:Z53			760	26	30	282	21	87	473	draft genome
SAL_LA9958AA	201706708	traces-0yHVXKn;ILLUMINA;Paired;;NA;562695300;150	SAL_LA9958AA				2017				Europe	France							IIIb.61:i:z53	IIIb		61:i:z53	S. Le Hello (Institut Pasteur)							2017-10-10	2018-10-17	4303	NaN	220	Iiib 61:I:Z53			760	26	30	282	21	87	473	draft genome
SAL_LA9959AA	201707252	traces-0woePTD;ILLUMINA;Paired;;NA;442821300;150	SAL_LA9959AA				2017				Europe	France							IIIb.61:i:z53	IIIb		61:i:z53	S. Le Hello (Institut Pasteur)							2017-10-10	2018-10-17	4303	NaN	220	Iiib 61:I:Z53			760	26	30	282	21	87	473	draft genome
SAL_LA9960AA	201706331	traces-0Hltrdg;ILLUMINA;Paired;;NA;540232280;149	SAL_LA9960AA				2017				Europe	France							IIIb.61:i:z53	IIIb		61:i:z53	S. Le Hello (Institut Pasteur)							2017-10-10	2018-10-17	4303	NaN	220	Iiib 61:I:Z53			760	26	30	282	21	87	473	draft genome
SAL_LA9961AA	201706953	traces-0ljUOQM;ILLUMINA;Paired;;NA;605924400;150	SAL_LA9961AA				2017				Europe	France							IIIb.61:i:z53	IIIb		61:i:z53	S. Le Hello (Institut Pasteur)							2017-10-10	2018-10-17	4303	NaN	220	Iiib 61:I:Z53			760	26	30	282	21	87	473	draft genome
SAL_LA9962AA	201707325	traces-0MvKgJP;ILLUMINA;Paired;;NA;525595712;149	SAL_LA9962AA				2017				Europe	France							IIIb.61:i:z53	IIIb		61:i:z53	S. Le Hello (Institut Pasteur)							2017-10-10	2018-10-17	4303	NaN	220	Iiib 61:I:Z53			760	26	30	282	21	87	473	draft genome
SAL_LA9963AA	201706885	traces-0WjndSk;ILLUMINA;Paired;;NA;341844678;147	SAL_LA9963AA				2017				Europe	France							IIIb.61:i:z53	IIIb		61:i:z53	S. Le Hello (Institut Pasteur)							2017-10-10	2018-10-17	4303	NaN	220	Iiib 61:I:Z53			760	26	30	282	21	87	473	draft genome
SAL_LA9967AA	201706445	traces-0VrOIWi;ILLUMINA;Paired;;NA;555638400;150	SAL_LA9967AA				2017				Europe	France							IIIb.61:i:z53	IIIb		61:i:z53	S. Le Hello (Institut Pasteur)							2017-10-10	2018-10-17	4303	NaN	220	Iiib 61:I:Z53			760	26	30	282	21	87	473	draft genome
SAL_LA9968AA	201707046	traces-0UZEcGv;ILLUMINA;Paired;;NA;508555824;148	SAL_LA9968AA				2017				Europe	France							IIIb.61:i:z53	IIIb		61:i:z53	S. Le Hello (Institut Pasteur)							2017-10-10	2018-10-17	4303	NaN	220	Iiib 61:I:Z53			760	26	30	282	21	87	473	draft genome
SAL_LA9969AA	201706686	traces-0TiptNG;ILLUMINA;Paired;;NA;652704334;149	SAL_LA9969AA				2017				Europe	France							IIIb.61:i:z53	IIIb		61:i:z53	S. Le Hello (Institut Pasteur)							2017-10-10	2018-10-17	4303	NaN	220	Iiib 61:I:Z53			760	26	30	282	21	87	473	draft genome
SAL_LA9970AA	201706134	traces-0Uqvsdq;ILLUMINA;Paired;;NA;480066000;150	SAL_LA9970AA				2017				Europe	France							IIIb.61:i:z53	IIIb		61:i:z53	S. Le Hello (Institut Pasteur)							2017-10-10	2018-10-17	4303	NaN	220	Iiib 61:I:Z53			760	26	30	282	21	87	473	draft genome
SAL_LA9971AA	201706663	traces-0znZEjt;ILLUMINA;Paired;;NA;482627390;149	SAL_LA9971AA				2017				Europe	France							IIIb.61:i:z53	IIIb		61:i:z53	S. Le Hello (Institut Pasteur)							2017-10-10	2018-10-17	4303	NaN	220	Iiib 61:I:Z53			760	26	30	282	21	87	473	draft genome
SAL_LA9973AA	201706092	traces-0WOEUqz;ILLUMINA;Paired;;NA;405893100;150	SAL_LA9973AA				2017				Europe	France							IIIb.61:i:z53	IIIb		61:i:z53	S. Le Hello (Institut Pasteur)							2017-10-10	2018-10-17	4303	NaN	220	Iiib 61:I:Z53			760	26	30	282	21	87	473	draft genome
SAL_LA9976AA	201706535	traces-0zbpdiS;ILLUMINA;Paired;;NA;535058400;150	SAL_LA9976AA				2017				Europe	France							IIIb.61:i:z53	IIIb		61:i:z53	S. Le Hello (Institut Pasteur)							2017-10-10	2018-10-17	4303	NaN	220	Iiib 61:I:Z53			760	26	30	282	21	87	473	draft genome
SAL_LA9977AA	201707163	traces-0meWWUa;ILLUMINA;Paired;;NA;525595500;150	SAL_LA9977AA				2017				Europe	France							IIIb.61:i:z53	IIIb		61:i:z53	S. Le Hello (Institut Pasteur)							2017-10-10	2018-10-17	4303	NaN	220	Iiib 61:I:Z53			760	26	30	282	21	87	473	draft genome
SAL_LA9978AA	201706865	traces-0uAwqrk;ILLUMINA;Paired;;NA;684000294;149	SAL_LA9978AA				2017				Europe	France							IIIb.61:i:z53	IIIb		61:i:z53	S. Le Hello (Institut Pasteur)							2017-10-10	2018-10-17	4303	NaN	220	Iiib 61:I:Z53			760	26	30	282	21	87	473	draft genome
SAL_LA9979AA	201706662	traces-0vgFOEK;ILLUMINA;Paired;;NA;460146900;150	SAL_LA9979AA				2017				Europe	France							IIIb.61:i:z53	IIIb		61:i:z53	S. Le Hello (Institut Pasteur)							2017-10-10	2018-10-17	4303	NaN	220	Iiib 61:I:Z53			760	26	30	282	21	87	473	draft genome
SAL_LA9980AA	201706942	traces-0zTWTzJ;ILLUMINA;Paired;;NA;650832300;150	SAL_LA9980AA				2017				Europe	France							IIIb.61:i:z53	IIIb		61:i:z53	S. Le Hello (Institut Pasteur)							2017-10-10	2018-10-17	4303	NaN	220	Iiib 61:I:Z53			760	26	30	282	21	87	473	draft genome
SAL_LA9981AA	201708422	traces-0oGioFN;ILLUMINA;Paired;;NA;782286600;150	SAL_LA9981AA				2017				Europe	France							IIIb.61:i:z53	IIIb		61:i:z53	S. Le Hello (Institut Pasteur)							2017-10-10	2018-10-17	4303	NaN	220	Iiib 61:I:Z53			760	26	30	282	21	87	473	draft genome
SAL_LA9982AA	201706802	traces-0HgsMsR;ILLUMINA;Paired;;NA;597043000;149	SAL_LA9982AA				2017				Europe	France							IIIb.61:i:z53	IIIb		61:i:z53	S. Le Hello (Institut Pasteur)							2017-10-10	2018-10-17	4303	NaN	220	Iiib 61:I:Z53			760	26	30	282	21	87	473	draft genome
SAL_LA9983AA	201708176	traces-0JWVUBn;ILLUMINA;Paired;;NA;598538136;147	SAL_LA9983AA				2017				Europe	France							IIIb.61:i:z53	IIIb		61:i:z53	S. Le Hello (Institut Pasteur)							2017-10-10	2018-10-17	4303	NaN	220	Iiib 61:I:Z53			760	26	30	282	21	87	473	draft genome
SAL_MA3080AA	201708814	traces-0tHqHDc;ILLUMINA;Paired;;NA;351166776;149	SAL_MA3080AA								Europe	France							IIIb.61:i:z53	IIIb		61:i:z53	S. Le Hello-Institut Pasteur							2017-10-26	2018-11-02	4303	NaN	220	Iiib 61:I:Z53			760	26	30	282	21	87	473	draft genome
SAL_MA3081AA	201701386	traces-0GGeotQ;ILLUMINA;Paired;;NA;378260400;150	SAL_MA3081AA				2017												IIIb.61:i:z53	IIIb		61:i:z53	S. Le Hello-Institut Pasteur							2017-10-26	2018-11-02	4303	NaN	220	Iiib 61:I:Z53			760	26	30	282	21	87	473	draft genome
SAL_MA3082AA	201700581	traces-0ZViohY;ILLUMINA;Paired;;NA;635646300;150	SAL_MA3082AA				2017												IIIb.61:i:z53	IIIb		61:i:z53	S. Le Hello-Institut Pasteur							2017-10-26	2018-11-02	4303	NaN	220	Iiib 61:I:Z53			760	26	30	282	21	87	473	draft genome
SAL_MA3083AA	201701739	traces-0oFJhIz;ILLUMINA;Paired;;NA;605893800;150	SAL_MA3083AA				2017												IIIb.61:i:z53	IIIb		61:i:z53	S. Le Hello-Institut Pasteur							2017-10-26	2018-11-02	4303	NaN	220	Iiib 61:I:Z53			760	26	30	282	21	87	473	draft genome
SAL_MA9142AA	201711234	traces-0HOoFDR;ILLUMINA;Paired;;NA;409602728;148	SAL_MA9142AA								Europe	France								IIIb		61:i:z53	S. Le Hello (Institut Pasteur)							2017-12-04	2018-12-11	4303	NaN	220	Iiib 61:I:Z53			760	26	30	282	21	87	473	draft genome
SAL_MA9143AA	201711304	traces-0McBlPS;ILLUMINA;Paired;;NA;559071600;150	SAL_MA9143AA								Europe	France								IIIb		61:i:z53	S. Le Hello (Institut Pasteur)							2017-12-04	2018-12-11	4303	NaN	220	Iiib 61:I:Z53			760	26	30	282	21	87	473	draft genome
SAL_MA1802AA	414733	SRR6191594;ILLUMINA;Paired;;SRX3301621;240503200;100	SAL_MA1802AA	Human	Human	human; Homo sapiens	2017	8			Europe	United Kingdom							Unnamed	IIIb			Public Health England			PRJNA248792	SRP042645	SAMN07812758	SRS2609142	2017-10-20	2017-10-20	4336	NaN	NaN				382	286	30	84	283	145	474	draft genome
SAL_MA2333AA	412133	SRR6193086;ILLUMINA;Paired;;SRX3303044;341427600;100	SAL_MA2333AA	Human	Human	human; Homo sapiens	2017	8			Europe	United Kingdom								IIIb			Public Health England			PRJNA248792	SRP042645	SAMN07816343	SRS2610514	2017-10-22	2017-10-21	4336	NaN	NaN				382	286	30	84	283	145	474	draft genome
SAL_MA2015AA	218466	SRR6191133;ILLUMINA;Paired;;SRX3301160;241429468;98	SAL_MA2015AA	Environment	ND	Enviromental	2016	2			Europe	United Kingdom								IIIb			Public Health England			PRJNA248792	SRP042645	SAMN07812324	SRS2608722	2017-10-20	2017-10-20	4339	NaN	NaN				145	26	30	144	283	229	134	draft genome
SAL_MA2045AA	362752	SRR6191101;ILLUMINA;Paired;;SRX3301128;445698704;97	SAL_MA2045AA	Human	Human	human; Homo sapiens	2017	4			Europe	United Kingdom								IIIb			Public Health England			PRJNA248792	SRP042645	SAMN07812301	SRS2608693	2017-10-20	2017-10-20	4340	NaN	220	Iiib 61:I:Z53			33	26	30	144	21	87	28	draft genome
SAL_MA2389AA	412076	SRR6193030;ILLUMINA;Paired;;SRX3302987;333708400;100	SAL_MA2389AA	Human	Human	human; Homo sapiens	2017	8			Europe	United Kingdom								IIIb			Public Health England (M.Chattaway)			PRJNA248792	SRP042645	SAMN07816226	SRS2610457	2017-10-22	2017-10-21	4341	NaN	10	Arizonae			88	26	30	55	21	68	471	draft genome
SAL_NA5052AA	412076	traces-0mfBGSj;ILLUMINA;Paired;;NA;302482026;99	SAL_NA5052AA	Human	Human	Faeces	2017	8	4		Europe	United Kingdom	England	East of England						IIIb			Public Health England (M.Chattaway)							2018-01-16	2018-07-21	4341	NaN	10	Arizonae			88	26	30	55	21	68	471	draft genome
SAL_PA7995AA	406660	SRR7187235;ILLUMINA;Paired;;SRX4103995;;	SAL_PA7995AA	Human	Human	human; Homo sapiens	2017	8			Europe	United Kingdom							Salmonella Unnamed	IIIb			Public Health England			PRJNA248792	SRP042645	SAMN09227954	SRS3319930	2018-05-21	2018-05-20	4341	NaN	10	Arizonae			88	26	30	55	21	68	471	draft genome
SAL_MA2357AA	404728	SRR6193062;ILLUMINA;Paired;;SRX3303019;233254692;99	SAL_MA2357AA	Human	Human	human; Homo sapiens	2017	7			Europe	United Kingdom								IIIb			Public Health England			PRJNA248792	SRP042645	SAMN07816316	SRS2610489	2017-10-22	2017-10-21	4345	NaN	220	Iiib 61:I:Z53			33	26	30	282	21	87	805	draft genome
SAL_MA2622AA	PNUSAS020530	SRR6203655;ILLUMINA;Paired;;SRX3313345;651822720;240	SAL_MA2622AA				2008				North America	United States	Wyoming							IIIb			Center for Diease Control and Prevention - Enteric Diseases Laboratory Branch (US)			PRJNA230403	SRP040281	SAMN07490839	SRS2619225	2017-10-24	2017-10-23	4367	NaN	478				145	286	30	25	496	145	28	draft genome
SAL_MA5814AA	114047	traces-0AXkwSz;ILLUMINA;Paired;;NA;276735144;98	SAL_MA5814AA	Human	Human	Faeces	2015	5	7		Europe	United Kingdom	England	North West					Unnamed	IIIb			Public Health England (M.Chattaway)							2017-11-15	2018-05-20	4394	NaN	220	Iiib 61:I:Z53			255	26	30	282	21	742	28	draft genome
SAL_RA7389AA	114047	SRR7523113;ILLUMINA;Paired;;SRX4391660;;	SAL_RA7389AA	Human	Human	human; Homo sapiens	2015	5			Europe	United Kingdom							Salmonella Arizonae	IIIb			Public Health England			PRJNA248792	SRP042645	SAMN09658767	SRS3547485	2018-07-16	2018-07-15	4394	NaN	220	Iiib 61:I:Z53			255	26	30	282	21	742	28	draft genome
SAL_MA5827AA	134005	traces-0NQRKdF;ILLUMINA;Paired;;NA;365321788;97	SAL_MA5827AA	Human	Human	Faeces	2015	7	7		Europe	United Kingdom	England	North East					Unnamed	IIIb			Public Health England (M.Chattaway)							2017-11-15	2018-05-20	4396	NaN	220	Iiib 61:I:Z53			145	26	30	282	21	28	28	draft genome
SAL_PA8424AA	134005	SRR7191734;ILLUMINA;Paired;;SRX4108442;;	SAL_PA8424AA	Human	Human	human; Homo sapiens	2015	7			Europe	United Kingdom							Salmonella Arizonae	IIIb			Public Health England			PRJNA248792	SRP042645	SAMN09233455	SRS3324144	2018-05-22	2018-05-22	4396	NaN	220	Iiib 61:I:Z53			145	26	30	282	21	28	28	draft genome
SAL_MA5845AA	159644	traces-0ZrJzuB;ILLUMINA;Paired;;NA;342713840;98	SAL_MA5845AA	Human	Human	Faeces	2015	9	5		Europe	United Kingdom	England	North West					Unnamed	IIIb			Public Health England (M.Chattaway)							2017-11-15	2018-05-20	4401	NaN	NaN				33	286	30	55	21	28	28	draft genome
SAL_MA5851AA	173719	traces-0qYfPtp;ILLUMINA;Paired;;NA;316009122;97	SAL_MA5851AA	Human	Human	Faeces	2015	9	7		Europe	United Kingdom	England	Yorkshire and Humber					Unnamed	IIIb			Public Health England (M.Chattaway)							2017-11-15	2018-05-20	4404	NaN	NaN				33	26	30	26	283	87	28	draft genome
SAL_QA0388AA	173719	SRR7251564;ILLUMINA;Paired;;SRX4156290;;	SAL_QA0388AA	Human	Human	human; Homo sapiens	2015	9			Europe	United Kingdom							Salmonella Arizonae	IIIb			Public Health England			PRJNA248792	SRP042645	SAMN09302531	SRS3369354	2018-06-04	2018-06-04	4404	NaN	NaN				33	26	30	26	283	87	28	draft genome
SAL_QA0525AA	524257	SRR7251038;ILLUMINA;Paired;;SRX4155764;;	SAL_QA0525AA	Human	Human	human; Homo sapiens	2018	4			Europe	United Kingdom							Salmonella Diarizonae	IIIb			Public Health England			PRJNA248792	SRP042645	SAMN09298370	SRS3368833	2018-06-04	2018-06-03	4833	NaN	10	Arizonae			33	26	30	84	21	425	80	draft genome
SAL_RA3463AA	559044	SRR7474380;ILLUMINA;Paired;;SRX4343987;;	SAL_RA3463AA	Human	Human	human; Homo sapiens	2018	6			Europe	United Kingdom							Salmonella Diarizonae	IIIb			Public Health England			PRJNA248792	SRP042645	SAMN09607194	SRS3504225	2018-07-06	2018-07-06	5048	NaN	NaN				378	26	644	55	21	145	914	draft genome
SAL_OA3505AA	S10229-92	ERR2235444;ILLUMINA;Paired;100;ERX2287547;;	SAL_OA3505AA	Food	Plant	UK														IIIb			APHA			PRJEB24308	ERP106121	SAMEA104455186	ERS2073128	2018-03-14	2018-03-13	NaN	NaN	NaN				NaN	NaN	NaN	NaN	NaN	NaN	NaN	draft genome
SAL_PA8674AA	476589	SRR7204578;ILLUMINA;Paired;;SRX4113575;;	SAL_PA8674AA	Human	Human	human; Homo sapiens	2018	1			Europe	United Kingdom							Salmonella Arizonae	IIIb			Public Health England			PRJNA248792	SRP042645	SAMN09238934	SRS3329006	2018-05-25	2018-05-23	NaN	NaN	NaN				NaN	NaN	NaN	NaN	NaN	NaN	NaN	draft genome
SAL_PA8687AA	474878	SRR7204559;ILLUMINA;Paired;;SRX4113556;;	SAL_PA8687AA	Human	Human	human; Homo sapiens	2017	12			Europe	United Kingdom							Salmonella Arizonae	IIIb			Public Health England			PRJNA248792	SRP042645	SAMN09238943	SRS3328986	2018-05-25	2018-05-23	NaN	NaN	NaN				NaN	NaN	NaN	NaN	NaN	NaN	NaN	draft genome
SAL_QA5404AA	160775	SRR7350761;ILLUMINA;Paired;;SRX4224080;;	SAL_QA5404AA	Human	Human	human; Homo sapiens	2015	9			Europe	United Kingdom							Salmonella Arizonae	IIIb			Public Health England			PRJNA248792	SRP042645	SAMN09433693	SRS3424213	2018-06-18	2018-06-17	NaN	NaN	NaN				NaN	NaN	NaN	NaN	NaN	NaN	NaN	draft genome
