# Supplementary material for: Genome analysis of Salmonella enterica subsp. diarizonae isolates from invasive human infections reveals enrichment of virulence-related functions in lineage ST1256
Source: BMC Genomics. 2019 Jan 31;20:99. doi: 10.1186/s12864-018-5352-z (PMC6357384; doi:10.1186/s12864-018-5352-z)
Supplement: Supplementary file 5 — Table S4. S. enterica subsp. diarizonae draft genomes used in the phylogenomic analyses (XLSX 30 kb) [file 12864_2018_5352_MOESM5_ESM.xlsx]

## Sheet: diarizone-70-draft-SBO13+SBO27
Table S4. S. enterica subsp. diarizonae draft genomes used in the phylogenomic analyses
Uberstrain	Name	Data Source(Accession No.;Sequencing Platform;Sequencing Library;Insert Size;Experiment;Bases;Average Length;Status)	Barcode	Source Niche	Source Type	Source Details	ST	Collection Year	Collection Month	Collection Day	Collection Time	Continent	Country	Region	District	City	Post Code	Latitude	Longitude	Serovar	Subspecies	Disease	Antigenic Formulas	Lab Contact	Phage Type	Comment	Bio Project ID	Project ID	Sample ID	Secondary Sample ID	Date Entered	Release Date	Status	Coverage	N50	Length	Species	Contig Number(>=200 bp)	Version	Assembly Barcode
	SBO13			Human	Human	endocervical tissue 23-year woman	1256	2014					Bolivia							IIIb 48:i:z			48:i:z
	SBO27			Human	Human	cerebrospinal fluid newborn	1256	2008					Bolivia							IIIb 48:i:z			48:i:z
SAL_CA0904AA	5862	SRR1968519;ILLUMINA;Paired;;SRX990356;250759100;94	SAL_CA0904AA	Human	Human	Human; Homo sapiens	233	2014	4			Europe	United Kingdom			London		51.5		Arizonae	IIIb			Public Health England - Gastrointestinal Bacteria Reference Unit			PRJNA248792	SRP042645	SAMN03478612	SRS905165	2015-08-27	2015-04-12	Assembled	NaN	246935	5217906	Salmonella enterica;80.62%	71	2.2	SAL_EA6987AA_AS
SAL_BA7841AA	22235	SRR1970105;ILLUMINA;Paired;;SRX991922;180623312;97	SAL_BA7841AA	Human	Human	Human; Homo sapiens	1848	2014	6			Europe	United Kingdom	England						Unnamed	IIIb			Public Health England - Gastrointestinal Bacteria Reference Unit			PRJNA248792	SRP042645	SAMN03480182	SRS906798	2015-08-27	2015-04-13	Assembled	NaN	220118	4981461	Salmonella enterica;83.33%	70	2.2	SAL_EA6053AA_AS
SAL_CA1324AA	25349	SRR1968296;ILLUMINA;Paired;;SRX990133;300072064;94	SAL_CA1324AA	Human	Human	Human; Homo sapiens	2374	2014	7			Europe	United Kingdom	England						Unnamed	IIIb			Public Health England - Gastrointestinal Bacteria Reference Unit			PRJNA248792	SRP042645	SAMN03478387	SRS904896	2015-08-27	2015-04-12	Assembled	NaN	202054	4841869	Salmonella enterica;83.53%	94	2.2	SAL_EA1712AA_AS
SAL_HA4671AA	2073-10-01	SRR5042746;ILLUMINA;Paired;;SRX2365833;377614220;290	SAL_HA4671AA	Human	Human	Homo sapiens	2057					North America	Canada							50:Z:Z52	IIIb			National Microbiology Laboratory			PRJNA353625	SRP093623	SAMN06029905	SRS1812125	2016-11-22	2016-11-20	Assembled	75	197534	5020880	Salmonella enterica;83.36%	99	3.51	SAL_OA0128AA_AS
SAL_CA5673AA	73533	SRR1959448;ILLUMINA;Paired;;SRX984648;337765230;99	SAL_CA5673AA	Human	Human	Human; Homo sapiens	2631	2014	9			Europe	United Kingdom							Unnamed	IIIb			Public Health England - Gastrointestinal Bacteria Reference Unit			PRJNA248792	SRP042645	SAMN03468629	SRS899208	2015-08-27	2015-04-10	Assembled	NaN	208974	5025285	Salmonella enterica;92.17%	57	2.2	SAL_EA8460AA_AS
SAL_CA2746AA	84418	SRR1967225;ILLUMINA;Paired;;SRX989062;248412582;99	SAL_CA2746AA	ND	ND	Other	644	2015	1			Europe	United Kingdom			London		51.5	0	Arizonae	IIIb			Public Health England - Gastrointestinal Bacteria Reference Unit			PRJNA248792	SRP042645	SAMN03477315	SRS903810	2015-08-27	2015-04-12	Assembled	NaN	348847	4910541	Salmonella enterica;84.77%	52	2.2	SAL_EA7488AA_AS
SAL_BA7455AA	95008	SRR1970308;ILLUMINA;Paired;;SRX992124;238157010;91	SAL_BA7455AA	ND	ND	Other	871	2015	3			Europe	United Kingdom			London		51.5			IIIb			Public Health England - Gastrointestinal Bacteria Reference Unit			PRJNA248792	SRP042645	SAMN03480384	SRS906883	2015-08-27	2015-04-13	Assembled	NaN	109689	5520151	Salmonella enterica;91.28%	162	2.2	SAL_EA5874AA_AS
SAL_QA6729AA	101432	SRR7410294;ILLUMINA;Paired;;SRX4281833;;	SAL_QA6729AA	Human	Human	human; Homo sapiens	3160	2015	4			Europe	United Kingdom							Salmonella Arizonae	IIIb			Public Health England			PRJNA248792	SRP042645	SAMN09469086	SRS3446850	2018-06-22	2018-06-22	Assembled	91	286418	4955484	Salmonella enterica;86.77%	83	4	SAL_BB8608AA_AS
SAL_MA5804AA	103741	traces-0ClpDFG;ILLUMINA;Paired;;NA;462757900;97	SAL_MA5804AA	Human	Human	Faeces	3996	2015	4	8		Europe	United Kingdom	England	South East					Unnamed	IIIb			Public Health England (M.Chattaway)							2017-11-15	2018-05-20	Assembled	91	261213	5081550	Salmonella enterica;78.06%	82	3.61	SAL_XA0022AA_AS
SAL_MA5805AA	103744	traces-0uQsako;ILLUMINA;Paired;;NA;673860740;98	SAL_MA5805AA	Human	Human	Faeces	233	2015	3	30		Europe	United Kingdom	England	North East					Unnamed	IIIb			Public Health England (M.Chattaway)							2017-11-15	2018-05-20	Assembled	139	412931	4814314	Salmonella enterica;74.99%	55	3.61	SAL_XA0023AA_AS
SAL_RA7474AA	107748	SRR7522923;ILLUMINA;Paired;;SRX4391470;;	SAL_RA7474AA	Human	Human	human; Homo sapiens	430	2015	4			Europe	United Kingdom							Salmonella Arizonae	IIIb			Public Health England			PRJNA248792	SRP042645	SAMN09658665	SRS3547293	2018-07-16	2018-07-15	Assembled	66	372793	4848713	Salmonella enterica;77.58%	69	4	SAL_CB9029AA_AS
SAL_RA2662AA	120598	SRR7469071;ILLUMINA;Paired;;SRX4338839;;	SAL_RA2662AA	Human	Human	human; Homo sapiens	574	2015	6			Europe	United Kingdom							Salmonella Arizonae	IIIb			Public Health England			PRJNA248792	SRP042645	SAMN09566366	SRS3499751	2018-07-04	2018-07-04	Assembled	61	197349	5394341	Salmonella enterica;89.02%	113	4	SAL_CB3567AA_AS
SAL_MA5828AA	135048	traces-0eyZRju;ILLUMINA;Paired;;NA;513853004;98	SAL_MA5828AA	Human	Human	Faeces	1256	2015	7	12		Europe	United Kingdom	England	North East					Unnamed	IIIb			Public Health England (M.Chattaway)							2017-11-15	2018-05-20	Assembled	101	191987	5076237	Salmonella enterica;78.89%	98	3.61	SAL_XA0046AA_AS
SAL_QA1799AA	140237	SRR7284429;ILLUMINA;Paired;;SRX4187969;;	SAL_QA1799AA	Human	Human	human; Homo sapiens	1195	2015	7			Europe	United Kingdom							Salmonella Arizonae	IIIb			Public Health England			PRJNA248792	SRP042645	SAMN09386474	SRS3399343	2018-06-10	2018-06-09	Assembled	78	381013	4848383	Salmonella enterica;93.55%	63	4	SAL_BB3363AA_AS
SAL_MA5843AA	157301	traces-0UuMyRH;ILLUMINA;Paired;;NA;268869468;98	SAL_MA5843AA	Human	Human	Faeces	4086	2015	8	11		Europe	United Kingdom	England	South East					Unnamed	IIIb			Public Health England (M.Chattaway)							2017-11-15	2018-05-20	Assembled	52	204507	5123936	Salmonella enterica;83.53%	92	3.61	SAL_XA0061AA_AS
SAL_MA5868AA	206701	traces-0ttkmmj;ILLUMINA;Paired;;NA;291238556;98	SAL_MA5868AA	Human	Human	Faeces	2055	2016	1	7		Europe	United Kingdom	England	South West					Unnamed	IIIb		50:-:z	Public Health England (M.Chattaway)							2017-11-15	2018-05-20	Assembled	61	347501	4773653	Salmonella enterica;86.57%	73	3.61	SAL_XA0089AA_AS
SAL_MA2137AA	212752	SRR6190973;ILLUMINA;Paired;;SRX3301000;473490332;98	SAL_MA2137AA	Human	Human	Sputum	2631	2016	1	20		Europe	United Kingdom	England	North West					Unnamed	IIIb			Public Health England			PRJNA248792	SRP042645	SAMN07812151	SRS2608597	2017-10-20	2017-10-20	Assembled	92	256973	5100473	Salmonella enterica;84.9%	94	3.61	SAL_WA3579AA_AS
SAL_MA1904AA	227032	SRR6191362;ILLUMINA;Paired;;SRX3301389;287711894;97	SAL_MA1904AA	Human	Human	human; Homo sapiens	4086	2016	3			Europe	United Kingdom							Unnamed	IIIb			Public Health England			PRJNA248792	SRP042645	SAMN07812503	SRS2608919	2017-10-20	2017-10-20	Assembled	55	265011	5227757	Salmonella enterica;82.66%	88	3.61	SAL_WA3812AA_AS
SAL_MA2193AA	256147	SRR6190493;ILLUMINA;Paired;;SRX3300520;290245620;98	SAL_MA2193AA	Human	Human	Faeces	430	2016	5	10		Europe	United Kingdom	England	West Midlands					Unnamed	IIIb			Public Health England			PRJNA248792	SRP042645	SAMN07812078	SRS2608120	2017-10-20	2017-10-20	Assembled	60	264321	4823647	Salmonella enterica;78.1%	71	3.61	SAL_WA3523AA_AS
SAL_MA1829AA	260052	SRR6191567;ILLUMINA;Paired;;SRX3301594;237704096;98	SAL_MA1829AA	Human	Human	human; Homo sapiens	1262	2016	5			Europe	United Kingdom							Unnamed	IIIb			Public Health England			PRJNA248792	SRP042645	SAMN07812685	SRS2609112	2017-10-20	2017-10-20	Assembled	45	318733	5219390	Salmonella enterica;86.67%	70	3.61	SAL_WA3887AA_AS
SAL_RA0407AA	266925	SRR7456758;ILLUMINA;Paired;;SRX4327254;;	SAL_RA0407AA	Human	Human	human; Homo sapiens	645	2016	6			Europe	United Kingdom							Salmonella Arizonae	IIIb			Public Health England			PRJNA248792	SRP042645	SAMN09519897	SRS3489387	2018-07-01	2018-06-30	Assembled	62	261176	5355538	Salmonella enterica;87.69%	88	4	SAL_CB2022AA_AS
SAL_QA2746AA	271331	SRR7292895;ILLUMINA;Paired;;SRX4195557;;	SAL_QA2746AA	Human	Human	human; Homo sapiens	439	2016	6			Europe	United Kingdom							Salmonella Arizonae	IIIb			Public Health England			PRJNA248792	SRP042645	SAMN09396888	SRS3406310	2018-06-12	2018-06-12	Assembled	54	201926	4942876	Salmonella enterica;87.3%	70	4	SAL_BB4457AA_AS
SAL_MA1783AA	304619	SRR6191631;ILLUMINA;Paired;;SRX3301658;482084000;100	SAL_MA1783AA	Human	Human	human; Homo sapiens	9	2016	9			Europe	United Kingdom							Unnamed	IIIb			Public Health England			PRJNA248792	SRP042645	SAMN07812774	SRS2609179	2017-10-20	2017-10-20	Assembled	101	266117	4730362	Salmonella enterica;81.15%	79	3.61	SAL_WA3933AA_AS
SAL_MA2348AA	376178	SRR6193071;ILLUMINA;Paired;;SRX3303028;297954558;99	SAL_MA2348AA	Human	Human	human; Homo sapiens	432	2017	5			Europe	United Kingdom								IIIb			Public Health England			PRJNA248792	SRP042645	SAMN07816325	SRS2610497	2017-10-22	2017-10-21	Assembled	63	447805	4725250	Salmonella enterica;84.31%	50	3.61	SAL_WA4379AA_AS
SAL_MA2223AA	389597	SRR6190363;ILLUMINA;Paired;;SRX3300390;152142804;99	SAL_MA2223AA	Human	Human	human; Homo sapiens	1848	2017	6			Europe	United Kingdom							Unnamed	IIIb			Public Health England			PRJNA248792	SRP042645	SAMN07812003	SRS2608061	2017-10-20	2017-10-20	Assembled	31	309927	4818687	Salmonella enterica;88.89%	50	3.61	SAL_WA3493AA_AS
SAL_MA1778AA	391309	SRR6191661;ILLUMINA;Paired;;SRX3301688;204950196;99	SAL_MA1778AA	Human	Human	human; Homo sapiens	2055	2017	7			Europe	United Kingdom							Unnamed	IIIb		-:k:z	Public Health England			PRJNA248792	SRP042645	SAMN07812776	SRS2609201	2017-10-20	2017-10-20	Assembled	43	261145	4712870	Salmonella enterica;88.89%	49	3.61	SAL_WA3938AA_AS
SAL_MA3962AA	409963	SRR6234009;ILLUMINA;Paired;;SRX3342423;387005800;100	SAL_MA3962AA	Human	Human	human; Homo sapiens	1851	2017	8			Europe	United Kingdom							Arizonae	IIIb			Public Health England			PRJNA248792	SRP042645	SAMN07946607	SRS2643792	2017-10-31	2017-10-31	Assembled	80	336785	4819490	Salmonella enterica;81.97%	69	3.61	SAL_WA6163AA_AS
SAL_NA5056AA	427586	traces-0cSdBuy;ILLUMINA;Paired;;NA;344207948;98	SAL_NA5056AA	Human	Human	Faeces	574	2017	9	19		Europe	United Kingdom	England	South East						IIIb			Public Health England (M.Chattaway)							2018-01-16	2018-07-21	Assembled	66	161009	5180241	Salmonella enterica;85.57%	110	3.61	SAL_YA2816AA_AS
SAL_NA5058AA	432229	traces-0rMArGa;ILLUMINA;Paired;;NA;201277600;100	SAL_NA5058AA	Human	Human	Faeces	1845	2017	9	21		Europe	United Kingdom	England	London	London					IIIb			Public Health England (M.Chattaway)							2018-01-16	2018-07-21	Assembled	38	354065	5193797	Salmonella enterica;85.71%	49	3.61	SAL_YA2818AA_AS
SAL_RA6486AA	435415	SRR7516695;ILLUMINA;Paired;;SRX4386703;;	SAL_RA6486AA	Human	Human	human; Homo sapiens	233	2017	10			Europe	United Kingdom							Salmonella Arizonae	IIIb			Public Health England			PRJNA248792	SRP042645	SAMN09652018	SRS3543020	2018-07-13	2018-07-13	Assembled	66	294653	4825264	Salmonella enterica;89.36%	51	4	SAL_CB8597AA_AS
SAL_PA7764AA	443562	SRR7184546;ILLUMINA;Paired;;SRX4101319;;	SAL_PA7764AA	Human	Human	human; Homo sapiens	876	2017	11			Europe	United Kingdom							Salmonella Arizonae	IIIb			Public Health England			PRJNA248792	SRP042645	SAMN09225705	SRS3317428	2018-05-20	2018-05-19	Assembled	90	217441	5441549	Salmonella enterica;86.44%	90	4	SAL_AB9156AA_AS
SAL_NA5075AA	446610	traces-0wMYbIP;ILLUMINA;Paired;;NA;479981898;99	SAL_NA5075AA	Human	Human	Faeces	430	2017	11	7		Europe	United Kingdom	England	North West						IIIb			Public Health England (M.Chattaway)							2018-01-16	2018-07-21	Assembled	98	367550	4862697	Salmonella enterica;74.98%	67	3.61	SAL_YA2835AA_AS
SAL_NA5026AA	461986	traces-0ZNSkyP;ILLUMINA;Paired;;NA;180787800;100	SAL_NA5026AA	Human	Human	Faeces	1877	2010	10	16		Europe	United Kingdom	Northern Ireland						Unnamed	IIIb			Public Health England (M.Chattaway)							2018-01-16	2018-07-21	Assembled	38	272487	4750999	Salmonella enterica;84.78%	48	3.61	SAL_YA2780AA_AS
SAL_NA5044AA	462003	traces-0YeQabt;ILLUMINA;Paired;;NA;338879200;100	SAL_NA5044AA	Human	Human	Faeces	2057	2013	11	12		Europe	United Kingdom	England	East of England					Unnamed	IIIb			Public Health England (M.Chattaway)							2018-01-16	2018-07-21	Assembled	66	318803	5099160	Salmonella enterica;83.33%	81	3.61	SAL_YA2798AA_AS
SAL_RA0737AA	520526	SRR7458594;ILLUMINA;Paired;;SRX4329072;;	SAL_RA0737AA	Human	Human	human; Homo sapiens	432	2018	4			Europe	United Kingdom							Salmonella Arizonae	IIIb			Public Health England			PRJNA248792	SRP042645	SAMN09530956	SRS3491117	2018-07-02	2018-07-02	Assembled	102	204472	4793939	Salmonella enterica;81.7%	74	4	SAL_CB2693AA_AS
SAL_QA2170AA	524789	SRR7286761;ILLUMINA;Paired;;SRX4190301;;	SAL_QA2170AA	Human	Human	human; Homo sapiens	1256	2018	4			Europe	United Kingdom							Salmonella Diarizonae	IIIb			Public Health England			PRJNA248792	SRP042645	SAMN09388769	SRS3401527	2018-06-11	2018-06-11	Assembled	43	189495	5114626	Salmonella enterica;90.43%	81	4	SAL_BB3907AA_AS
SAL_RA2839AA	548590	SRR7471132;ILLUMINA;Paired;;SRX4340799;;	SAL_RA2839AA	Human	Human	human; Homo sapiens	3996	2018	5			Europe	United Kingdom							Salmonella Diarizonae	IIIb			Public Health England			PRJNA248792	SRP042645	SAMN09601759	SRS3501530	2018-07-05	2018-07-05	Assembled	82	406674	5096176	Salmonella enterica;82.55%	67	4	SAL_CB4625AA_AS
SAL_GA3763AA	128-87	SRR1060622;ILLUMINA;Paired;250;SRX399318;272657168;98	SAL_GA3763AA	Human	Human	Homo sapiens; Human	1256	1987				North America	United States	Georgia						48:I:Z	IIIb			University College Dublin - 100K Genome Project			PRJNA203445	SRP022914	SAMN02367775	SRS519753	2016-07-01	2015-07-22	Assembled	52	160113	5220862	Salmonella enterica;82.81%	109	3.41	SAL_LA5705AA_AS
SAL_GA3761AA	156-87	SRR1060620;ILLUMINA;Paired;250;SRX399320;223902364;98	SAL_GA3761AA	Human	Human	Homo sapiens; Human	430	1987				North America	United States	Oregon						50:K:Z	IIIb			University College Dublin - 100K Genome Project			PRJNA203445	SRP022914	SAMN02367777	SRS519754	2016-07-01	2015-07-22	Assembled	44	211758	5006376	Salmonella enterica;88.9%	81	3.41	SAL_LA5707AA_AS
SAL_GA3762AA	159-87	SRR1060621;ILLUMINA;Paired;250;SRX399319;188306682;97	SAL_GA3762AA	Human	Human	Homo sapiens; Human	1264	1987				North America	United States	Georgia						65:(K):Z	IIIb			University College Dublin - 100K Genome Project			PRJNA203445	SRP022914	SAMN02367776	SRS519752	2016-07-01	2015-07-22	Assembled	41	125188	4583474	Salmonella enterica;92.96%	78	3.41	SAL_LA5706AA_AS
SAL_JA4426AA	1742/76	traces-0rGbUGL;ILLUMINA;Paired;;NA;846889448;148	SAL_JA4426AA	Human	Human		439					Europe	France								IIIb		61:k:1,5,7	F.X.Weill, Institut Pasteur							2017-05-12	2017-11-14	Assembled	173	159443	4881995	Salmonella enterica;87.33%	86	3.61	SAL_SA4458AA_AS
SAL_JA6569AA	2015K-0039	SRR5583021;ILLUMINA;Paired;;SRX2840934;588237152;244	SAL_JA6569AA	ND	ND		2055					North America	United States								IIIb			Centers for Disease Control and Prevention - PulseNet			PRJNA230403	SRP040281	SAMN07152262	SRS2214281	2017-05-23	2017-05-22	Assembled	124	388549	4731931	Salmonella enterica;93.75%	49	3.61	SAL_SA9128AA_AS
SAL_JA5210AA	2015K-0157	SRR5581925;ILLUMINA;Paired;;SRX2839994;888613836;242	SAL_JA5210AA	ND	ND		1851					North America	United States								IIIb			Center for Diease Control and Prevention - Enteric Diseases Laboratory Branch (US)			PRJNA230403	SRP040281	SAMN07151157	SRS2213416	2017-05-22	2017-05-22	Assembled	180	564014	4913716	Salmonella enterica;71.75%	57	3.61	SAL_SA8995AA_AS
SAL_NA2039AA	33-9-8101301	traces-0VvZUUB;ILLUMINA;Paired;;NA;440603840;265	SAL_NA2039AA	Livestock	Ovine		432	2017	11	23		Europe	United Kingdom	Scotland							IIIb			D. Brown (Scotland)							2017-12-18	2018-06-22	Assembled	91	257454	4805245	Salmonella enterica;79.44%	77	3.61	SAL_XA8764AA_AS
SAL_DA5006AA	4509-55/114	ERR023310;ILLUMINA;Paired;179;ERX009522;314532946;91	SAL_DA5006AA		Reptile	Snake	233	1955				Europe	France								IIIb		16:l,v:1,5,7	The Wellcome Trust Sanger Institute		Brisse	PRJEB2099	ERP000153	SAMEA852523	ERS011101	2015-08-27	2011-03-18	Assembled	NaN	89181	4759618	Salmonella enterica;94.39%	111	2.2	SAL_FA3383AA_AS
SAL_JA0479AA	ADRDL-1047	SRR5387526;ILLUMINA;Paired;500;SRX2682553;721358404;239	SAL_JA0479AA	Wild animal	Reptile	Reptile Lung (Reptilia)	1262	2002	2			North America	United States	Oklahoma							IIIb			Food and Drug Administration - Center for Food Safety and Applied Nutrition (US)			PRJNA280335	SRP059853	SAMN06333869	SRS2079831	2017-03-30	2017-03-29	Assembled	132	348196	5440668	Salmonella enterica;76.55%	67	3.61	SAL_RA9691AA_AS
SAL_JA1436AA	ADRDL-971	SRR5409895;ILLUMINA;Paired;500;SRX2702012;953624160;230	SAL_JA1436AA	Wild animal	Reptile	Reptile Intestine (Reptilia)	9	1992	9			North America	United States	Oklahoma							IIIb			Food and Drug Administration - Center for Food Safety and Applied Nutrition (US)			PRJNA280335	SRP059853	SAMN06333695	SRS2095855	2017-04-06	2017-04-03	Assembled	170	267680	5604377	Salmonella enterica;82.44%	83	3.61	SAL_RA9037AA_AS
SAL_HA4518AA	CFSAN035959	SRR5044026;ILLUMINA;Paired;500;SRX2367041;288048816;152	SAL_HA4518AA	Environment	Water	ND	1264	2015	5			North America	United States	Virginia							IIIb			Food and Drug Administration - Center for Food Safety and Applied Nutrition (US)			PRJNA186035	SRP018785	SAMN03861848	SRS1813145	2016-11-22	2015-01-01	Assembled	56	276761	5087385	Salmonella enterica;87.04%	59	3.51	SAL_OA0488AA_AS
SAL_GA7129AA	CFSAN044910	SRR4012679;ILLUMINA;Paired;300;SRX2008005;634681424;148	SAL_GA7129AA	Environment	Water	Environmental (Pond)	876	2012	10			North America	United States	Georgia						59:[K]:Z35	IIIb			Food and Drug Administration - Center for Food Safety and Applied Nutrition (US)			PRJNA186035	SRP018785	SAMN04961977	SRS1606439	2016-08-10	2015-01-01	Assembled	117	229191	5378885	Salmonella enterica;86.49%	98	3.51	SAL_MA3426AA_AS
SAL_GA7092AA	CFSAN044951	SRR4012815;ILLUMINA;Paired;300;SRX2008044;485832380;149	SAL_GA7092AA	Environment	Water	Environmental (Pond)	871	2013	9			North America	United States	Georgia							IIIb			Food and Drug Administration - Center for Food Safety and Applied Nutrition (US)			PRJNA186035	SRP018785	SAMN04962024	SRS1606479	2016-08-10	2015-01-01	Assembled	91	265065	5326758	Salmonella enterica;81.96%	70	3.51	SAL_MA3463AA_AS
SAL_GA7029AA	CFSAN045015	SRR4012886;ILLUMINA;Paired;300;SRX2008200;699914686;149	SAL_GA7029AA	Environment	Soil/Dust	Environmental (Streams)	63	2013	2			North America	United States	Georgia						60:R:E,N,X,Z15	IIIb			Food and Drug Administration - Center for Food Safety and Applied Nutrition (US)			PRJNA186035	SRP018785	SAMN04962117	SRS1606634	2016-08-10	2015-01-01	Assembled	138	272975	5064956	Salmonella enterica;80.33%	72	3.51	SAL_MA3526AA_AS
SAL_FA0775AA	CFSAN046589	SRR3182389;ILLUMINA;Paired;500;SRX1596522;265640256;288,SRR3182217;ILLUMINA;Paired;500;SRX1596453;265640256;288	SAL_FA0775AA	Environment	Plant	Macadamia Nuts	1877	2015	3			North America	United States	Texas							IIIb			Food and Drug Administration - Center for Food Safety and Applied Nutrition (US)			PRJNA186035	SRP018785	SAMN04495668	SRS1306557	2016-02-23	2015-01-01	Assembled	53	347056	5011003	Salmonella enterica;78.66%	80	3.32	SAL_KA4544AA_AS
SAL_EA0280AA	FCC0085	SRR1068340;ILLUMINA;Paired;500;SRX404474;482314560;182	SAL_EA0280AA	Environment	Plant	dried pasilla peppers	63	2010	4			North America	Mexico							Iiib 60:R:E,N,X,Z15	IIIb			Food and Drug Administration - Center for Food Safety and Applied Nutrition (US)			PRJNA186035	SRP018785	SAMN02344789	SRS524059	2015-08-27	2014-01-03	Assembled	NaN	382184	4740249	Salmonella enterica;77.28%	50	2.2	SAL_FA5966AA_AS
SAL_KA3135AA	FDA00001062	SRR5817807;ILLUMINA;Paired;500;SRX2996101;618592320;180,SRR6010021;ILLUMINA;Paired;500;SRX3163946;;	SAL_KA3135AA	Environment	Soil/Dust	environmental swabs and vials	1256	2007	10			North America	United States	New Mexico							IIIb			Food and Drug Administration - Center for Food Safety and Applied Nutrition (US)			PRJNA186035	SRP018785	SAMN02844447	SRS2347337	2017-07-12	2017-07-11	Assembled	117	160164	5261595	Salmonella enterica;82.59%	119	3.61	SAL_TA8474AA_AS
SAL_QA4620AA	FDA00001208	SRR7348419;ILLUMINA;Paired;500;SRX4221800;;	SAL_QA4620AA	Food	Plant	piriyan chilly powder	1848	2008	3			Asia	India								IIIb			FDA Center for Food Safety and Applied Nutrition			PRJNA186035	SRP018785	SAMN02844593	SRS3422458	2018-06-16	2018-06-15	Assembled	108	284914	5085525	Salmonella enterica;79.37%	82	4	SAL_BB6235AA_AS
SAL_HA3932AA	FDA00002113	SRR5019796;ILLUMINA;Paired;500;SRX2347630;483591150;175,SRR5274824;ILLUMINA;Paired;500;SRX2578776;;,SRR5297073;ILLUMINA;Paired;500;SRX2599343;;	SAL_HA3932AA	Food	Plant	cumin powder	63	2004	7			Asia	Pakistan								IIIb			Food and Drug Administration - Center for Food Safety and Applied Nutrition (US)			PRJNA186035	SRP018785	SAMN02845497	SRS1797929	2016-11-16	2015-01-01	Assembled	93	281383	5146711	Salmonella enterica;80.57%	90	3.51	SAL_OA4957AA_AS
SAL_LA4234AA	FDA00004675	SRR6038572;ILLUMINA;Paired;;SRX3186754;301345500;237	SAL_LA4234AA	Environment	Soil/Dust	environmental swab	574	2011	3			North America	United States	Georgia						Iiib 48:I:Z	IIIb			Food and Drug Administration (US)			PRJNA186035	SRP018785	SAMN02918723	SRS2514581	2017-09-14	2017-09-14	Assembled	54	219898	5507154	Salmonella enterica;91.03%	93	3.61	SAL_VA5623AA_AS
SAL_JA1172AA	FDA00011457	SRR5417828;ILLUMINA;Paired;500;SRX2709382;698045856;219	SAL_JA1172AA	Environment	Plant	Green Cardamom	233	2017	3			Asia	India							Iiib 61:L,V:1,5,7	IIIb			Food and Drug Administration - Center for Food Safety and Applied Nutrition (US)			PRJNA186035	SRP018785	SAMN06645037	SRS2101592	2017-04-06	2017-04-05	Assembled	133	303839	5239224	Salmonella enterica;79.17%	90	3.61	SAL_RA9274AA_AS
SAL_KA6433AA	FDA00011481	SRR5896235;ILLUMINA;Paired;500;SRX3061781;1044116238;181	SAL_KA6433AA	ND	ND	Cryspy Simyan	63	2017	3			North America	Canada								IIIb			Food and Drug Administration - Center for Food Safety and Applied Nutrition (US)			PRJNA186035	SRP018785	SAMN06669394	SRS2406943	2017-08-04	2017-08-04	Assembled	223	294442	4675866	Salmonella enterica;91.83%	66	3.61	SAL_UA4183AA_AS
SAL_EA0576AA	FL_FLDACS-12104	SRR1041498;ILLUMINA;Paired;500;SRX385857;354233828;221	SAL_EA0576AA	Environment	Plant	cilantro	871	2011	11			North America	United States	Florida							IIIb			Food and Drug Administration - Center for Food Safety and Applied Nutrition (US)			PRJNA183848	SRP028812	SAMN02253060	SRS509912	2015-08-27	2013-12-02	Assembled	NaN	165606	5426155	Salmonella enterica;72.48%	139	2.2	SAL_FA6122AA_AS
SAL_DA8576AA	FSE0035	SRR1212281;ILLUMINA;Paired;500;SRX506570;234517068;229	SAL_DA8576AA	Environment	ND	environmental sample	644	2011	11			North America	Mexico								IIIb			Food and Drug Administration - Center for Food Safety and Applied Nutrition (US)			PRJNA186035	SRP018785	SAMN02345379	SRS585657	2015-08-27	2014-04-01	Assembled	NaN	404180	4726469	Salmonella enterica;89.65%	68	2.2	SAL_FA5291AA_AS
SAL_DA2665AA	MDH-2014-00528	SRR1586606;ILLUMINA;Paired;500;SRX710885;560355360;240	SAL_DA2665AA	Livestock	Ovine	Ovine Abscess	432	2003	7			North America	United States	Minnesota							IIIb			Food and Drug Administration - Center for Food Safety and Applied Nutrition (US)			PRJNA215333	SRP032981	SAMN02699694	SRS709631	2015-08-27	2014-09-26	Assembled	NaN	267795	4811642	Salmonella enterica;79.1%	76	2.2	SAL_FA2127AA_AS
SAL_LA6256AA	MDP-12-00025	SRR6109123;ILLUMINA;Paired;500;SRX3223982;449882230;217	SAL_LA6256AA	Environment	Plant	Cilantro	243	2012				North America	United States	Minnesota						61:L,[V],[Z13]:1,5,[7]	IIIb			Food and Drug Administration - Center for Food Safety and Applied Nutrition (US)			PRJNA338674	SRP083283	SAMN07560058	SRS2548634	2017-09-28	2017-09-27	Assembled	95	301355	4698877	Salmonella enterica;75.92%	58	3.61	SAL_VA8330AA_AS
SAL_EA5548AA	MOD1-Reptile-02a	SRR3001936;ILLUMINA;Paired;500;SRX1483066;;,SRR2966839;ILLUMINA;Paired;500;SRX1456287;519237180;231	SAL_EA5548AA	Wild Animal	Reptile	Chlamydosaurus kingii; Frilled lizard	645	1998				North America	United States	South Carolina							IIIb			Food and Drug Administration - Center for Food Safety and Applied Nutrition (US)			PRJNA186035	SRP018785	SAMN04296536	SRS1183871	2015-11-29	2015-01-01	Assembled	98	267058	5273943	Salmonella enterica;86.87%	77	3.32	SAL_JA9023AA_AS
SAL_IA6976AA	MS150328	ERR1840424;ILLUMINA;Paired;500;ERX1902401;382404428;98	SAL_IA6976AA	Human	Human	Homo sapiens; Human	432	2015				Europe	Ireland							Iiib 61:K:5,7	IIIb			University Hospital Galway			PRJEB18998	ERP020979	SAMEA91500418	ERS1560115	2017-02-22	2017-02-21	Assembled	79	272270	4795612	Salmonella enterica;73.13%	70	3.61	SAL_QA6776AA_AS
SAL_JA1434AA	NSUOC-0297-W6H	SRR5410070;ILLUMINA;Paired;500;SRX2702187;236951178;237	SAL_JA1434AA	Environment	Water	WATER	1195	2016	7			North America	United States	Florida							IIIb			Food and Drug Administration - Center for Food Safety and Applied Nutrition (US)			PRJNA342956	SRP091506	SAMN06174622	SRS2096028	2017-04-06	2017-04-03	Assembled	49	381064	4774896	Salmonella enterica;81.04%	66	3.61	SAL_RA9039AA_AS
SAL_JA6336AA	PNUSAS013669	SRR5583826;ILLUMINA;Paired;;SRX2841739;283866276;237	SAL_JA6336AA	Human	Human	Homo sapiens	63					North America	United States								IIIb			Centers for Disease Control and Prevention - PulseNet			PRJNA230403	SRP040281	SAMN07138691	SRS2215072	2017-05-23	2017-05-22	Assembled	55	377488	5102336	Salmonella enterica;78.18%	73	3.61	SAL_SA9361AA_AS
SAL_DA1696AA	POR1-0022	SRR1636576;ILLUMINA;Paired;500;SRX748934;300140080;236	SAL_DA1696AA	Livestock	Swine	feces; Sus scrofa	1256	2014	2			North America	United States	Texas							IIIb			Food and Drug Administration - Center for Food Safety and Applied Nutrition (US)			PRJNA183850	SRP028607	SAMN02983165	SRS734922	2015-08-27	2014-10-31	Assembled	NaN	160662	5137653	Salmonella enterica;75.0%	92	2.1	SAL_BA2920AA_AS
SAL_JA3626AA	SARC7	SRR5498125;ILLUMINA;Paired;500;SRX2778446;215821206;237	SAL_JA3626AA	Human	Human	human; Homo sapiens	430	1987				North America	United States	Oregon					-111.6		IIIb			Food and Drug Administration - Center for Food Safety and Applied Nutrition (US)			PRJNA191684	SRP106083	SAMN01933117	SRS2161698	2017-05-03	2017-05-02	Assembled	42	266629	5025738	Salmonella enterica;80.29%	84	3.61	SAL_SA2097AA_AS
SAL_LA6074AA	SARC8	SRR6113308;ILLUMINA;Paired;500;SRX3228148;649089080;194	SAL_LA6074AA	Human	Human	human; Homo sapiens	876	1984				North America	United States	California							IIIb			Food and Drug Administration - Center for Food Safety and Applied Nutrition (US)			PRJNA191681	SRP119059	SAMN01933114	SRS2552716	2017-09-28	2017-09-28	Assembled	121	229094	5332576	Salmonella enterica;75.01%	96	3.61	SAL_VA8515AA_AS
