# Supplementary material for: Genome analysis of Salmonella enterica subsp. diarizonae isolates from invasive human infections reveals enrichment of virulence-related functions in lineage ST1256
Source: BMC Genomics. 2019 Jan 31;20:99. doi: 10.1186/s12864-018-5352-z (PMC6357384; doi:10.1186/s12864-018-5352-z)
Supplement: Supplementary file 6 — Table S5. S. enterica subsp. diarizonae genomes of strains isolated from diverse sources that were further analysed in this study. (XLSX 12 kb) [file 12864_2018_5352_MOESM6_ESM.xlsx]

## Sheet: Hoja1
Table S5. S. enterica subsp. diarizonae genomes of strains isolated from diverse sources that were further analysed in this study
Uberstrain	Strain	Data Source(Accession No.;Sequencing Platform;Sequencing Library;Insert Size;Experiment;Bases;Average Length;Status)	ST	Barcode	Source Niche	Source Type	Source Details	Collection Year	Country	City	Serovar	Subspecies	Antigenic Formulas	Bio Project ID	Project ID	Sample ID	Secondary Sample ID	Date Entered	Release Date	Status	Length	Species	Assembly Barcode
SAL_GA1620AA	11-01853	complete genome	3457	SAL_GA1620AA	Human	Human	Homo sapiens; human sample; Age: 77 years; male; stool	2010	Germany	Erlangen	60:R:Z	IIIb
SAL_GA1619AA	11-01854	complete genome	3457	SAL_GA1619AA	Human	Human	Homo sapiens; human sample; Age: 77 years; male; alloplastic vascular graft	2011	Germany	Erlangen	60:R:Z	IIIb
SAL_GA1618AA	11-01855	complete genome	3457	SAL_GA1618AA	Human	Human	Homo sapiens; human sample; Age: 77 years; male; stool	2011	Germany	Erlangen	60:R:Z	IIIb
SAL_MA6043AA	SA20044251	complete genome	1260	SAL_MA6043AA				1993	Canada	Guelph	65:C:Z	IIIb
SAL_MA6039AA	MZ0080	complete genome	430	SAL_MA6039AA							50:K:Z	IIIb
SAL_NA7238AA	HZS154	complete genome	3457	SAL_NA7238AA	Human	Human	Homo sapiens; stool; Age: 83; male	2016	China	Hangzhou		IIIb
SAL_EA0280AA	FCC0085	SRR1068340;ILLUMINA;Paired;500;SRX404474;482314560;182	63	SAL_EA0280AA	Environment	Plant	dried pasilla peppers	2010	Mexico		Iiib 60:R:E,N,X,Z15	IIIb		PRJNA186035	SRP018785	SAMN02344789	SRS524059	2015-08-27	2014-01-03	Assembled	4740249	Salmonella enterica;77.28%	SAL_FA5966AA_AS
SAL_DA2665AA	MDH-2014-00528	SRR1586606;ILLUMINA;Paired;500;SRX710885;560355360;240	432	SAL_DA2665AA	Livestock	Ovine	Ovine Abscess	2003	United States			IIIb		PRJNA215333	SRP032981	SAMN02699694	SRS709631	2015-08-27	2014-09-26	Assembled	4811642	Salmonella enterica;79.1%	SAL_FA2127AA_AS
SAL_GA7092AA	CFSAN044951	SRR4012815;ILLUMINA;Paired;300;SRX2008044;485832380;149	871	SAL_GA7092AA	Environment	Water	Environmental (Pond)	2013	United States			IIIb		PRJNA186035	SRP018785	SAMN04962024	SRS1606479	2016-08-10	2015-01-01	Assembled	5326758	Salmonella enterica;81.96%	SAL_MA3463AA_AS
SAL_JA1434AA	NSUOC-0297-W6H	SRR5410070;ILLUMINA;Paired;500;SRX2702187;236951178;237	1195	SAL_JA1434AA	Environment	Water	WATER	2016	United States			IIIb		PRJNA342956	SRP091506	SAMN06174622	SRS2096028	2017-04-06	2017-04-03	Assembled	4774896	Salmonella enterica;81.04%	SAL_RA9039AA_AS
SAL_KA3135AA	FDA00001062	SRR5817807;ILLUMINA;Paired;500;SRX2996101;618592320;180,SRR6010021;ILLUMINA;Paired;500;SRX3163946;;	1256	SAL_KA3135AA	Environment	Soil/Dust	environmental swabs and vials	2007	United States			IIIb		PRJNA186035	SRP018785	SAMN02844447	SRS2347337	2017-07-12	2017-07-11	Assembled	5261595	Salmonella enterica;82.59%	SAL_TA8474AA_AS
SAL_BA7841AA	22235	SRR1970105;ILLUMINA;Paired;;SRX991922;180623312;97	1848	SAL_BA7841AA	Human	Human	Human; Homo sapiens	2014	United Kingdom		Unnamed	IIIb		PRJNA248792	SRP042645	SAMN03480182	SRS906798	2015-08-27	2015-04-13	Assembled	4981461	Salmonella enterica;83.33%	SAL_EA6053AA_AS
SAL_MA5868AA	206701	traces-0ttkmmj;ILLUMINA;Paired;;NA;291238556;98	2055	SAL_MA5868AA	Human	Human	Faeces	2016	United Kingdom		Unnamed	IIIb	50:-:z					2017-11-15	2018-05-20	Assembled	4773653	Salmonella enterica;86.57%	SAL_XA0089AA_AS
SAL_MA5828AA	135048	traces-0eyZRju;ILLUMINA;Paired;;NA;513853004;98	1256	SAL_MA5828AA	Human	Human	Faeces	2015	United Kingdom		Unnamed	IIIb						2017-11-15	2018-05-20	Assembled	5076237	Salmonella enterica;78.89%	SAL_XA0046AA_AS
SAL_DA5006AA	4509-55/114	ERR023310;ILLUMINA;Paired;179;ERX009522;314532946;91	233	SAL_DA5006AA		Reptile	Snake	1955	France			IIIb	16:l,v:1,5,7	PRJEB2099	ERP000153	SAMEA852523	ERS011101	2015-08-27	2011-03-18	Assembled	4759618	Salmonella enterica;94.39%	SAL_FA3383AA_AS
