# Supplementary material for: Genome analysis of Salmonella enterica subsp. diarizonae isolates from invasive human infections reveals enrichment of virulence-related functions in lineage ST1256
Source: BMC Genomics. 2019 Jan 31;20:99. doi: 10.1186/s12864-018-5352-z (PMC6357384; doi:10.1186/s12864-018-5352-z)
Supplement: Supplementary file 8 — Table S6. Genomic islands (GI) found in S. enterica subsp. diarizonae SBO13 (XLSX 43 kb) [file 12864_2018_5352_MOESM8_ESM.xlsx]

## Sheet: SBO13
Table S6. Genomic islands (GI) found in S. enterica subsp. diarizonae SBO13
Island Name	Island start	Island end	Length	Gene ID	Locus	Gene start	Gene end	Strand	Product
GI-1	3028	79316	76288		SBO13_30380	3028	3663	-1	hypothetical protein
			76288	rep_2	SBO13_30370	3777	5603	-1	ATP-dependent DNA helicase Rep
			76288		SBO13_30360	6044	6673	-1	Permuted papain-like amidase enzyme, YaeF/YiiX, C92 family
			76288		SBO13_30350	6757	7254	-1	RDD family protein
			76288	glgS	SBO13_30340	7282	7494	-1	Surface composition regulator
			76288	ompT	SBO13_30330	7587	8564	-1	Protease 7 precursor
			76288		SBO13_30320	8602	9132	-1	Transglycosylase SLT domain protein
			76288		SBO13_30310	9125	9295	-1	hypothetical protein
			76288		SBO13_30300	9295	10206	-1	hypothetical protein
			76288		SBO13_30290	10197	11636	-1	hypothetical protein
			76288	tcpE	SBO13_30280	11659	12690	-1	Toxin coregulated pilus biosynthesis protein E
			76288		SBO13_30270	12674	14212	-1	Type II/IV secretion system protein
			76288		SBO13_30260	14209	14727	-1	hypothetical protein
			76288		SBO13_30250	14715	15470	-1	hypothetical protein
			76288		SBO13_30240	15540	16133	-1	hypothetical protein
			76288		SBO13_30230	16133	17632	-1	type IVB pilus formation outer membrane protein, R64 PilN family
			76288		SBO13_30220	17662	18183	-1	Toxin co-regulated pilus biosynthesis protein Q
			76288		SBO13_30210	18257	20092	-1	hypothetical protein
			76288		SBO13_30200	20163	20942	-1	hypothetical protein
			76288	ybdM_2	SBO13_30190	22532	23164	-1	transcriptional regulator
			76288	ybdN_2	SBO13_30180	23161	24396	-1	3'-phosphoadenosine 5'-phosphosulfate sulfotransferase
			76288		SBO13_30170	25584	25805	-1	hypothetical protein
			76288		SBO13_30160	25979	26422	-1	hypothetical protein
			76288	hha_3	SBO13_30150	26539	26745	-1	hemolysin expression modulating protein (involved in environmental regulation of virulence factors)
			76288		SBO13_30140	26867	27214	-1	hypothetical protein
			76288		SBO13_30130	27208	27564	-1	PerC transcriptional activator
			76288		SBO13_30120	27603	27947	-1	hypothetical protein
			76288		SBO13_30110	28441	28971	-1	transcriptional activator SprB
			76288		SBO13_30100	28958	29395	-1	CaiF/GrlA transcriptional regulator
			76288		SBO13_30090	29539	30606	-1	hypothetical protein
			76288		SBO13_30080	31694	31810	1	hypothetical protein
			76288		SBO13_30070	31890	33020	-1	hypothetical protein
			76288		SBO13_30060	33017	34141	-1	Surface antigen
			76288		SBO13_30050	34141	35148	-1	hypothetical protein
			76288		SBO13_30040	35928	36239	-1	hypothetical protein
			76288		SBO13_30030	36241	36783	-1	hypothetical protein
			76288		SBO13_30020	36919	37278	-1	hypothetical protein
			76288		SBO13_30010	37814	38020	1	hypothetical protein
			76288		SBO13_30000	38028	38396	-1	hypothetical protein
			76288		SBO13_29990	38522	38764	-1	hypothetical protein
			76288		SBO13_29980	38837	39421	-1	hypothetical protein
			76288		SBO13_29970	39757	40194	-1	hypothetical protein
			76288		SBO13_29960	40482	40781	-1	hypothetical protein
			76288		SBO13_29950	41817	42143	-1	hypothetical protein
			76288		SBO13_29940	42194	42649	-1	Phosphoenolpyruvate-dependent sugar phosphotransferase system, EIIA 2
			76288	gatC_1	SBO13_29930	42646	44013	-1	galactitol-specific IIC component of PTS system
			76288		SBO13_29920	44017	44298	-1	PTS system, Lactose/Cellobiose specific IIB subunit
			76288		SBO13_29910	45690	45782	-1	hypothetical protein
			76288		SBO13_29900	46080	46775	1	hypothetical protein
			76288	bamHIR	SBO13_29890	46894	47490	-1	Type-2 restriction enzyme BamHI
			76288		SBO13_29880	47552	48442	-1	Restriction endonuclease BamHI
			76288		SBO13_29870	48432	48680	-1	helix-turn-helix protein
			76288		SBO13_29860	48804	50060	1	DNA methylase
			76288	xerC_1	SBO13_29850	50992	51783	-1	Tyrosine recombinase XerC
			76288		SBO13_29840	51907	53694	-1	Putative helicase
			76288	traC	SBO13_29830	53691	54602	-1	DNA primase TraC
			76288		SBO13_29820	54688	54981	-1	hypothetical protein
			76288		SBO13_29810	55345	56217	-1	hypothetical protein
			76288		SBO13_29800	56315	56581	1	hypothetical protein
			76288		SBO13_29790	56599	57225	1	hypothetical protein
			76288	hsdS_2	SBO13_29780	57964	58176	-1	subunit S of type I restriction-modification system
			76288	pvuIIM	SBO13_29770	58285	59241	1	Modification methylase PvuII
			76288		SBO13_29760	59339	61132	-1	hypothetical protein
			76288		SBO13_29750	61196	62701	-1	hypothetical protein
			76288		SBO13_29740	62698	62955	-1	hypothetical protein
			76288		SBO13_29730	62952	64136	-1	integrating conjugative element protein
			76288		SBO13_29720	64139	65071	-1	TraU protein
			76288		SBO13_29710	65262	66554	1	hypothetical protein
			76288	hcpA_2	SBO13_29700	66673	67152	-1	Major exported protein
			76288		SBO13_29690	67155	67502	-1	hypothetical protein
			76288		SBO13_29680	67504	68178	-1	hypothetical protein
			76288		SBO13_29670	68561	68860	-1	conjugative transfer ATPase
			76288		SBO13_29660	69167	69493	-1	hypothetical protein
			76288		SBO13_29650	69512	69721	-1	hypothetical protein
			76288		SBO13_29640	69718	70026	-1	Plasmid protein of unknown function (Plasmid_RAQPRD)
			76288		SBO13_29630	70236	70997	-1	hypothetical protein
			76288		SBO13_29620	71089	71772	-1	hypothetical protein
			76288		SBO13_29610	71772	72038	-1	hypothetical protein
			76288	traD_2	SBO13_29600	72001	72795	-1	conjugative coupling factor TraD, PFGI-1 class
			76288	traD_1	SBO13_29590	72779	74023	-1	conjugative coupling factor TraD, PFGI-1 class
			76288		SBO13_29580	74020	74427	-1	hypothetical protein
			76288		SBO13_29570	74424	74957	-1	hypothetical protein
			76288		SBO13_29560	75037	75582	-1	integrating conjugative element protein
			76288		SBO13_29550	75588	76196	-1	hypothetical protein
			76288		SBO13_29540	76245	76643	-1	integrating conjugative element protein PilL, PFGI-1 class
			76288		SBO13_29530	76792	77376	-1	hypothetical protein
			76288		SBO13_29520	77821	78237	-1	hypothetical protein
			76288		SBO13_29510	78798	79316	-1	hypothetical protein
			76288		SBO13_29500	79306	80010	-1	hypothetical protein
GI-2	275435	311396	35961	dcuR	SBO13_27790	274719	275438	-1	response regulator in two-component regulatory system with DcuS
			35961	dcuS	SBO13_27780	275435	277066	-1	sensory histidine kinase in two-component retgulatory system with DcuR
			35961		SBO13_27770	277402	277560	1	hypothetical protein
			35961		SBO13_27760	277644	279044	-1	hypothetical protein
			35961		SBO13_27750	279391	280299	1	SdiA-regulated
			35961		SBO13_27730	280556	290140	-1	hypothetical protein
			35961		SBO13_27720	290369	290815	1	hypothetical protein
			35961		SBO13_27710	290820	291827	1	hypothetical protein
			35961		SBO13_27700	291817	293034	1	hypothetical protein
			35961		SBO13_27690	293063	294271	1	HlyD family secretion protein
			35961		SBO13_27680	294280	294681	1	hypothetical protein
			35961	btuD_6	SBO13_27670	294678	296648	1	Vitamin B12 import ATP-binding protein BtuD
			35961	rcsB_1	SBO13_27660	296971	297243	-1	Transcriptional regulatory protein RcsB
			35961	STY451	SBO13_27650	297255	298130	-1	araC family regulatory protein
			35961		SBO13_27640	298851	299258	1	hypothetical protein
			35961		SBO13_27630	299687	300043	1	hypothetical protein
			35961		SBO13_27620	300128	300613	1	Prokaryotic E2 family E
			35961		SBO13_27610	300613	301242	1	Prokaryotic homologs of the JAB domain protein
			35961		SBO13_27600	301243	302022	1	ThiF family protein
			35961		SBO13_27590	302706	303380	1	hypothetical protein
			35961		SBO13_27580	303748	304497	-1	phospho-2-dehydro-3-deoxyheptonate aldolase
			35961		SBO13_27570	304521	305258	-1	Methyltransferase domain protein
			35961	yecO_1	SBO13_27560	305236	305547	-1	SAM-dependent methyltransferase
			35961	cmoA	SBO13_27550	305610	305945	-1	tRNA (cmo5U34)-methyltransferase
			35961		SBO13_27540	305932	306843	-1	EamA-like transporter family protein
			35961		SBO13_27530	306833	307822	-1	Sulfite exporter TauE/SafE
			35961		SBO13_27520	307975	308622	1	hypothetical protein
			35961		SBO13_27510	309469	309651	-1	hypothetical protein
			35961	int_3	SBO13_27500	309641	310468	-1	bacteriophage integrase
			35961	yjdC	SBO13_27480	310821	311396	-1	transcriptional regulator
GI-4	456528	466934	10406	idnK	SBO13_26030	456528	457058	1	thermosensitive D-gluconate kinase
			10406	adhP_1	SBO13_26020	457086	458105	-1	alcohol dehydrogenase
			10406	STY482_1	SBO13_26000	458602	459852	1	integrase
			10406		SBO13_25990	459970	460338	1	hypothetical protein
			10406		SBO13_25980	460738	461004	1	Transposase
			10406		SBO13_25960	461037	461837	1	Integrase core domain protein
			10406		SBO13_25950	462572	463678	-1	hypothetical protein
			10406		SBO13_25940	463726	464265	-1	hypothetical protein
			10406		SBO13_25930	464249	466567	-1	hypothetical protein
			10406		SBO13_25920	466560	466934	-1	hypothetical protein
			10406		SBO13_25910	466931	467815	-1	Iron-sulfur cluster carrier protein
GI-5	475702	492985	17283		SBO13_25830	475702	475959	-1	Putative toxin of bacterial toxin-antitoxin pair
			17283		SBO13_25820	476127	476393	-1	hypothetical protein
			17283		SBO13_25810	476446	477054	1	hypothetical protein
			17283		SBO13_25800	477424	477567	-1	hypothetical protein
			17283		SBO13_25790	477603	480296	-1	Autotransporter beta-domain protein
			17283		SBO13_25780	480306	482705	-1	hypothetical protein
			17283		SBO13_25770	482724	483728	-1	hypothetical protein
			17283		SBO13_25760	483773	485230	-1	hypothetical protein
GI-6	540762	578508	37746		SBO13_25160	540762	541091	-1	hypothetical protein
			37746		SBO13_25150	541208	541621	-1	helix-turn-helix protein
			37746		SBO13_25140	542772	543143	-1	fimbrial protein StdA
			37746		SBO13_25130	543706	543927	1	hypothetical protein
			37746		SBO13_25120	544083	544826	1	Chemoreceptor zinc-binding domain protein
			37746		SBO13_25110	545108	545530	1	hypothetical protein
			37746		SBO13_25100	545527	546519	1	TraU protein
			37746		SBO13_25090	546528	547967	1	integrating conjugative element protein
			37746		SBO13_25080	547967	548320	1	hypothetical protein
			37746		SBO13_25070	548337	549869	1	hypothetical protein
			37746		SBO13_25060	549922	550404	-1	hypothetical protein
			37746		SBO13_25050	550679	550969	1	hypothetical protein
			37746		SBO13_25040	552014	552616	1	Fimbrial protein
			37746	bcfC_2	SBO13_25030	552910	555399	1	fimbrial usher
			37746	stdC_1	SBO13_25020	555456	556208	1	fimbrial chaperone protein
			37746		SBO13_25010	556225	557379	1	Fimbrial protein
			37746		SBO13_25000	557504	558010	1	CaiF/GrlA transcriptional regulator
			37746		SBO13_24990	557997	558812	1	transcriptional activator SprB
			37746		SBO13_24980	558945	559157	1	hypothetical protein
			37746	traT	SBO13_24970	559260	559985	1	conjugative transfer: surface exclusion
			37746		SBO13_24960	560266	561036	1	hypothetical protein
			37746		SBO13_24950	561400	561732	1	hypothetical protein
			37746		SBO13_24940	562330	562947	1	hypothetical protein
			37746		SBO13_24930	563706	564212	1	CaiF/GrlA transcriptional regulator
			37746		SBO13_24920	564521	564742	1	hypothetical protein
			37746		SBO13_24910	565251	565796	1	Transposase
			37746		SBO13_24900	565890	568481	1	Autotransporter beta-domain protein
			37746		SBO13_24890	568566	569531	1	LPS O-antigen chain length determinant protein WzzB
			37746		SBO13_24880	569981	571018	1	outer membrane pore protein (porin)
			37746		SBO13_24870	571098	572174	1	ABC transporter substrate-binding protein
			37746		SBO13_24860	572224	573237	1	iron ABC transporter permease
			37746		SBO13_24850	573221	573985	1	ABC transporter ATP-binding protein
			37746	dsbB_2	SBO13_24840	574006	574581	-1	Disulfide bond formation protein B
			37746		SBO13_24830	574578	574730	-1	putative transmembrane conserved protein
			37746		SBO13_24820	574770	575609	-1	hypothetical protein
			37746		SBO13_24810	575952	576329	-1	Autotransporter outer membrane beta-barrel domain-containing protein
			37746		SBO13_24800	576329	576472	-1	hypothetical protein
			37746		SBO13_24790	577298	577417	1	plasmid maintenance protein CcdA
			37746		SBO13_24770	577397	578281	-1	Integrase core domain protein
			37746		SBO13_24760	578242	578508	-1	Transposase
GI-7	916540	933429	25853		SBO13_21530	916540	917022	1	hypothetical protein
			25853		SBO13_21520	917019	917447	1	hypothetical protein
			25853		SBO13_21510	917444	917878	1	hypothetical protein
			25853		SBO13_21500	917862	918803	1	hypothetical protein
			25853		SBO13_21490	918809	920203	1	hypothetical protein
			25853		SBO13_21480	920207	920644	1	hypothetical protein
			25853		SBO13_21470	920644	921231	1	hypothetical protein
			25853	V	SBO13_21460	921355	923409	1	virion protein
			25853		SBO13_21450	923409	924125	1	hypothetical protein
			25853		SBO13_21440	924122	924397	1	hypothetical protein
			25853		SBO13_21430	924397	925440	1	hypothetical protein
			25853		SBO13_21420	925437	926153	1	hypothetical protein
			25853		SBO13_21410	926150	926482	1	hypothetical protein
			25853		SBO13_21400	926479	927705	1	Baseplate J-like protein
			25853		SBO13_21390	927689	928315	1	hypothetical protein
			25853		SBO13_21380	928312	929982	1	Phage Tail Collar Domain protein
			25853	mig-323	SBO13_21360	929982	930575	1	phage side tail fiber assembly protein
			25853		SBO13_21350	930644	931315	1	hypothetical protein
			25853		SBO13_21340	931330	931683	-1	Arc-like DNA binding domain protein
			25853		SBO13_21330	931784	931942	1	hypothetical protein
			25853		SBO13_21320	931932	932579	1	hypothetical protein
			25853		SBO13_21310	932644	933429	1	hypothetical protein
GI-8	1144610	1150811	6201	bglA_2	SBO13_19340	1144610	1146049	-1	6-phospho-beta-glucosidase A
			6201	bglH	SBO13_19330	1146079	1147752	-1	Cryptic outer membrane porin BglH precursor
			6201		SBO13_19320	1147813	1148124	-1	PTS system N,N'-diacetylchitobiose-specific EIIA component
			6201	celB_3	SBO13_19310	1148156	1149475	-1	PTS family sugar specific enzyme II for cellobiose, arbutin, and salicin
			6201		SBO13_19300	1149591	1149914	-1	PTS system, Lactose/Cellobiose specific IIB subunit
			6201	fadR_1	SBO13_19290	1150113	1150811	1	Fatty acid metabolism regulator protein
GI-9	1675084	1724855	49771	serS_1	SBO13_14520	1675084	1676352	1	serine tRNA synthetase
			49771		SBO13_14510	1676512	1677228	1	4'-phosphopantetheinyl transferase superfamily protein
			49771	insE	SBO13_14500	1677631	1677930	1	transposase for IS3
			49771		SBO13_14490	1677992	1678192	-1	Transposase C of IS166 homeodomain protein
			49771		SBO13_14480	1678305	1678652	-1	IS66 Orf2 like protein
			49771		SBO13_14470	1678649	1679050	-1	Transposase
			49771		SBO13_14460	1681023	1681223	1	hypothetical protein
			49771		SBO13_14450	1681274	1681510	-1	hypothetical protein
			49771	rhmR	SBO13_14440	1681736	1682500	-1	putative HTH-type transcriptional regulator RhmR
			49771	dapA_1	SBO13_14430	1682743	1683642	1	dihydrodipicolinate synthase
			49771	garD_3	SBO13_14420	1683659	1685176	1	galactarate dehydrogenase
			49771	pdxA_1	SBO13_14410	1685240	1686247	1	NAD-dependent dehydrogenase/carboxylase
			49771	mdtD_1	SBO13_14400	1686394	1687695	1	Putative multidrug resistance protein MdtD
			49771		SBO13_14390	1687705	1688661	1	Amidohydrolase
			49771	orf2_2	SBO13_14380	1688901	1689704	-1	Transposase
			49771		SBO13_14370	1689752	1690036	-1	Transposase
			49771		SBO13_14360	1690870	1691925	-1	Bacterial extracellular solute-binding protein, family 7
			49771		SBO13_14350	1692070	1692651	-1	SnoaL-like domain protein
			49771	xapR_2	SBO13_14340	1692764	1693657	1	regulator for XapA
			49771		SBO13_14330	1694051	1694143	-1	hypothetical protein
			49771		SBO13_14320	1695404	1695781	-1	hypothetical protein
			49771		SBO13_14300	1696482	1697279	1	hypothetical protein
			49771		SBO13_14290	1697672	1699693	1	hypothetical protein
			49771		SBO13_14280	1699797	1700807	1	hypothetical protein
			49771		SBO13_14270	1700794	1701384	1	hypothetical protein
			49771	int_1	SBO13_14260	1701556	1702110	-1	bacteriophage integrase
			49771		SBO13_14250	1702146	1702592	-1	Arm DNA-binding domain protein
			49771		SBO13_14230	1703122	1703295	1	nitrogen assimilation transcriptional regulator
			49771		SBO13_14220	1703214	1703447	-1	hypothetical protein
			49771		SBO13_14210	1704926	1705549	1	Type VI secretion system protein DotU
			49771		SBO13_14200	1705608	1707983	1	Phage late control gene D protein (GPD)
			49771		SBO13_14190	1707964	1709004	1	hypothetical protein
			49771		SBO13_14180	1709001	1711655	1	hypothetical protein
			49771		SBO13_14170	1711652	1712647	1	hypothetical protein
			49771		SBO13_14160	1712660	1712929	1	PAAR motif protein
			49771		SBO13_14150	1712935	1714152	1	hypothetical protein
			49771		SBO13_14140	1714149	1715138	1	hypothetical protein
			49771		SBO13_14130	1715151	1715420	1	PAAR motif protein
			49771		SBO13_14120	1715426	1716586	1	hypothetical protein
			49771		SBO13_14110	1716576	1719941	1	Intracellular multiplication and human macrophage-killing
			49771		SBO13_14100	1719974	1720285	1	hypothetical protein
			49771	vasA_1	SBO13_14090	1720285	1722045	1	type VI secretion system ImpG/VasA family protein
			49771		SBO13_14080	1722009	1723106	1	Type VI secretion, TssG
			49771		SBO13_14070	1723096	1723635	1	Type VI secretion lipoprotein, VasD, EvfM, TssJ_
			49771		SBO13_14060	1723848	1724855	1	hypothetical protein
			49771		SBO13_14050	1724774	1726057	-1	Phage integrase family protein
GI-10	1825423	1855775	30352		SBO13_12990	1825423	1825569	1	hypothetical protein
			30352		SBO13_12980	1825571	1826311	1	hypothetical protein
			30352		SBO13_12970	1826471	1826608	1	hypothetical protein
			30352	glf	SBO13_12960	1826598	1826834	1	UDP-galactopyranose mutase
			30352		SBO13_12950	1826962	1827735	1	hypothetical protein
			30352		SBO13_12940	1827748	1828122	1	capsule biosynthesis phosphatase
			30352		SBO13_12930	1828119	1829663	1	hypothetical protein
			30352		SBO13_12920	1829660	1830364	1	hypothetical protein
			30352		SBO13_12910	1830357	1831157	1	ABC-2 type transporter
			30352		SBO13_12900	1831160	1831915	1	Teichoic acids export ATP-binding protein TagH
			30352	wbbD	SBO13_12890	1831927	1832769	1	UDP-Gal:alpha-D-GlcNAc-diphosphoundecaprenol beta-1,3-galactosyltransferase
			30352		SBO13_12880	1832802	1833830	-1	WavE lipopolysaccharide synthesis
			30352		SBO13_12870	1833974	1834945	1	hypothetical protein
			30352		SBO13_12860	1834965	1836083	1	hypothetical protein
			30352		SBO13_12850	1836335	1837498	1	Acyltransferase family protein
			30352		SBO13_12840	1838084	1838395	-1	hypothetical protein
			30352		SBO13_12830	1838411	1838707	-1	E3 ubiquitin-protein ligase SlrP
			30352		SBO13_12820	1839166	1842342	-1	hypothetical protein
			30352	pgtE_1	SBO13_12810	1842588	1843535	-1	outer membrane protein E
			30352		SBO13_12800	1844029	1844319	-1	Bor protein
			30352	pliG	SBO13_12790	1844863	1845264	-1	Inhibitor of g-type lysozyme
			30352	entA_1	SBO13_12780	1845627	1846379	-1	2,3-dihydro-2,3-dihydroxybenzoate dehydrogenase
			30352		SBO13_12770	1846910	1847074	1	hypothetical protein
			30352	hbp	SBO13_12760	1848005	1852159	1	Hemoglobin-binding protease hbp autotransporter precursor
			30352	msgA	SBO13_12750	1852252	1852491	-1	macrophage survival protein
			30352	envE	SBO13_12740	1852703	1853224	-1	lipoprotein
			30352	pagD	SBO13_12730	1854116	1854379	-1	PhoP regulated
			30352		SBO13_12720	1854671	1854847	1	hypothetical protein
			30352	pagC	SBO13_12700	1855218	1855775	1	reduced macrophage survival protein
GI-11	2097390	2102890	5500		SBO13_10130	2097390	2097596	1	hypothetical protein
			5500		SBO13_48940	2098819	2099670	1	YwqJ-like deaminase
			5500		SBO13_48930	2099696	2099941	1	hypothetical protein
			5500		SBO13_48920	2099972	2101015	1	Transposase DDE domain protein
			5500		SBO13_48910	2101059	2101166	-1	hypothetical protein
			5500		SBO13_48900	2101163	2101525	-1	hypothetical protein
			5500	queA_2	SBO13_48890	2101814	2102890	-1	S-adenosylmethionine:tRNA ribosyltransferase-isomerase
GI-12	2253254	2261220	7966		SBO13_47490	2253254	2253631	-1	hypothetical protein
			7966		SBO13_47480	2253618	2253752	-1	hypothetical protein
			7966		SBO13_47470	2254079	2255047	-1	hypothetical protein
			7966		SBO13_47460	2255291	2255728	1	Transposase
			7966		SBO13_47450	2255804	2255941	-1	hypothetical protein
			7966		SBO13_47440	2256323	2256436	1	hypothetical protein
			7966	phoN	SBO13_47430	2257135	2257869	1	non-specific acid phosphatase
			7966	pipA	SBO13_47420	2258347	2258589	1	Pathogenicity island encoded protein: SPI5
			7966		SBO13_47410	2259153	2260043	1	Pentapeptide repeats (8 copies)
			7966		SBO13_47400	2260990	2261220	1	hypothetical protein
GI-13	2286412	2295461	9049	frmR	SBO13_47150	2286412	2286687	-1	Transcriptional repressor FrmR
			9049		SBO13_47140	2287284	2287601	-1	Phage terminase large subunit (GpA)
			9049		SBO13_47130	2287941	2288435	-1	hypothetical protein
			9049		SBO13_47120	2289095	2289469	1	hypothetical protein
			9049		SBO13_47110	2289466	2290182	-1	hypothetical protein
			9049	sseJ	SBO13_47100	2290696	2291922	1	Salmonella translocated effector
			9049		SBO13_47090	2292042	2292398	-1	hypothetical protein
			9049		SBO13_47080	2293033	2293155	1	hypothetical protein
			9049	mltF_2	SBO13_47070	2293288	2294049	1	Membrane-bound lytic murein transglycosylase F
			9049	yecS_2	SBO13_47060	2294056	2294703	1	L-cystine transport system permease protein YecS
			9049	aapP	SBO13_47050	2294730	2295461	1	amino acid ABC transporter ATP-binding protein, PAAT family
			9049		SBO13_47040	2295458	2296138	1	Binding-protein-dependent transport system inner membrane component
GI-14	2512025	2527263	15238		SBO13_45110	2512025	2512141	-1	hypothetical protein
			15238		SBO13_45100	2512663	2514144	-1	hypothetical protein
			15238		SBO13_45090	2514333	2515958	-1	Sulfatase
			15238	chuR_3	SBO13_45080	2515972	2517168	-1	Anaerobic sulfatase-maturating enzyme
			15238		SBO13_45070	2517536	2518594	-1	Glycosyl Hydrolase Family 88
			15238		SBO13_45060	2518720	2519160	-1	PTS system fructose IIA component
			15238		SBO13_45050	2519262	2520152	-1	PTS system mannose/fructose/sorbose family IID component
			15238	manY_2	SBO13_45040	2520142	2520912	-1	mannose-specific enzyme IIC
			15238		SBO13_45030	2520960	2521457	-1	PTS system fructose-specific EIIB component
			15238	ulaR_2	SBO13_45020	2521949	2522758	-1	HTH-type transcriptional regulator UlaR
			15238		SBO13_45010	2523423	2524982	1	Sulfatase
			15238	kdgM_3	SBO13_45000	2525018	2525731	1	Oligogalacturonate-specific porin KdgM precursor
			15238		SBO13_44990	2525998	2527263	-1	hypothetical protein
GI-15	2605553	2622726	17173		SBO13_44260	2605553	2606047	1	hypothetical protein
			17173		SBO13_44250	2606164	2607162	1	hypothetical protein
			17173		SBO13_44240	2607310	2608053	-1	Chemoreceptor zinc-binding domain protein
			17173	mrpA	SBO13_44230	2609036	2609650	1	Major MR/P fimbria protein precursor
			17173	fimD_6	SBO13_44220	2609839	2612322	1	outer membrane usher protein
			17173	stdC_4	SBO13_44210	2612383	2613135	1	fimbrial chaperone protein
			17173		SBO13_44200	2613128	2614318	1	hypothetical protein
			17173		SBO13_44190	2614445	2614954	1	CaiF/GrlA transcriptional regulator
			17173		SBO13_44180	2614941	2615747	1	transcriptional activator SprB
			17173	cdtB_1	SBO13_44170	2617115	2617927	1	Cytolethal distending toxin subunit B precursor
			17173		SBO13_44160	2618038	2618463	1	hypothetical protein
			17173		SBO13_44150	2618435	2618674	1	hypothetical protein
			17173		SBO13_44140	2618641	2619183	-1	Glycosyl hydrolase 108
			17173		SBO13_44130	2619380	2620111	-1	Pertussis toxin, subunit 1
			17173		SBO13_44120	2620108	2620554	-1	subtilase cytotoxin subunit B
			17173	rrrD	SBO13_44110	2622171	2622527	-1	lysozyme RrrD
			17173		SBO13_44100	2622508	2622726	-1	Bacteriophage P21 holin S
GI-16	2755470	2802476	58239		SBO13_42560	2755442	2756026	-1	hypothetical protein
			58239		SBO13_42550	2756082	2756210	-1	hypothetical protein
			58239	int_7	SBO13_42540	2757280	2757465	1	integrase (fragment)
			58239	amn	SBO13_42530	2757822	2759276	-1	AMP nucleosidase
			58239		SBO13_42520	2759454	2762051	-1	hypothetical protein
			58239		SBO13_42510	2762911	2764467	-1	AAA domain, putative AbiEii toxin, Type IV TA system
			58239		SBO13_42500	2764588	2764710	1	hypothetical protein
			58239		SBO13_42490	2764772	2768839	1	hypothetical protein
			58239		SBO13_42480	2768852	2770456	1	hypothetical protein
			58239		SBO13_42450	2770823	2771290	1	hypothetical protein
			58239	cII_2	SBO13_42440	2771287	2771493	1	transcriptional regulatory protein
			58239	pemI	SBO13_42430	2771841	2772098	1	antitoxin PemI
			58239	pemK	SBO13_42420	2772099	2772431	1	mRNA interferase PemK
			58239		SBO13_42410	2773192	2774073	1	Integrase
			58239	int_6	SBO13_42400	2774616	2775878	-1	bacteriophage integrase
			58239	mdtK	SBO13_42380	2776308	2777738	1	Multidrug resistance protein MdtK
			58239	int_5	SBO13_42360	2778220	2779365	1	bacteriophage integrase
			58239	dsdC_2	SBO13_42350	2779528	2780421	1	LysR family transcriptional activator
			58239		SBO13_42340	2780387	2781280	-1	hypothetical protein
			58239	rraA	SBO13_42330	2781277	2781945	-1	Regulator of ribonuclease activity A
			58239	leuB_2	SBO13_42320	2781953	2784115	-1	3-isopropylmalate dehydrogenase
			58239		SBO13_42310	2784112	2784828	-1	hypothetical protein
			58239	mhpE	SBO13_42300	2784825	2785766	-1	4-hydroxy-2-oxovalerate aldolase
			58239	mdtL	SBO13_42290	2785759	2787081	-1	Multidrug resistance protein MdtL
			58239		SBO13_42270	2787890	2788447	1	hypothetical protein
			58239		SBO13_42260	2789522	2790196	1	hypothetical protein
			58239		SBO13_42250	2790402	2790956	-1	putative fimbrial protein StkG
			58239		SBO13_42240	2791071	2791361	1	hypothetical protein
			58239		SBO13_42230	2792792	2793658	-1	hypothetical protein
			58239		SBO13_42220	2794128	2794895	1	hypothetical protein
			58239		SBO13_42210	2795216	2796160	1	Transposase DDE domain protein
			58239		SBO13_42200	2796224	2796448	-1	hypothetical protein
			58239		SBO13_42190	2796453	2797682	-1	hypothetical protein
			58239		SBO13_42180	2797740	2799737	-1	hypothetical protein
			58239		SBO13_42170	2800252	2800371	-1	hypothetical protein
			58239	insN	SBO13_42150	2800630	2800941	1	Transposase insN for insertion sequence element IS
			58239	IS63	SBO13_42140	2801161	2801916	-1	ransposase of IS630
			58239		SBO13_42130	2802192	2802476	1	hypothetical protein
GI-17	3614455	3630069	15614		SBO13_34460	3617383	3619191	-1	hypothetical protein
			15614		SBO13_34450	3619454	3619891	1	hypothetical protein
			15614		SBO13_34440	3619860	3621050	1	Relaxase/mobilization nuclease domain protein
			15614		SBO13_34430	3621230	3621508	1	hypothetical protein
			15614		SBO13_34420	3621545	3621931	1	hypothetical protein
			15614		SBO13_34410	3621958	3622278	1	hypothetical protein
			15614		SBO13_34400	3622398	3622823	-1	hypothetical protein
			15614		SBO13_34390	3623734	3624291	1	Helix-turn-helix domain protein
			15614		SBO13_34380	3624383	3625507	-1	Reverse transcriptase (RNA-dependent DNA polymerase)
			15614		SBO13_34370	3625627	3627879	-1	AAA ATPase domain protein
			15614		SBO13_34360	3628025	3628603	-1	hypothetical protein
			15614		SBO13_34350	3628615	3630069	-1	Phage integrase family protein
GI-18	3761838	3876953	115115	rcnR	SBO13_33150	3761838	3762110	-1	Transcriptional repressor RcnR
			115115	yohM	SBO13_33140	3762232	3763095	1	nickel/cobalt efflux protein RcnA
			115115	rob_2	SBO13_33130	3763525	3764385	1	transcriptional regulator
			115115		SBO13_33120	3764637	3764774	1	hypothetical protein
			115115	tibA_2	SBO13_33110	3765026	3767791	1	Adhesin/invasin TibA autotransporter precursor
			115115	sodC_2	SBO13_33100	3768008	3768538	-1	Gifsy-2 prophage superoxide dismutase precursor (Cu-Zn)
			115115		SBO13_33090	3768668	3769432	-1	transcriptional activator SprB
			115115		SBO13_33080	3769416	3769925	-1	CaiF/GrlA transcriptional regulator
			115115		SBO13_33070	3770048	3771115	-1	Fimbrial protein
			115115	stdC_3	SBO13_33060	3771112	3771468	-1	fimbrial chaperone protein
			115115	lpfB	SBO13_33050	3771611	3771982	-1	long polar fimbrial chaperone
			115115	fimD_3	SBO13_33040	3772023	3774512	-1	outer membrane usher protein
			115115		SBO13_33030	3774632	3775165	-1	Fimbrial protein
			115115		SBO13_33020	3775217	3775828	-1	hypothetical protein
			115115		SBO13_32990	3776375	3776836	1	hypothetical protein
			115115	cII_1	SBO13_32980	3776833	3777060	1	transcriptional regulatory protein
			115115		SBO13_32970	3777804	3778604	1	Integrase
			115115	int_4	SBO13_32960	3779204	3780334	-1	bacteriophage integrase
			115115		SBO13_32950	3780637	3781824	1	AAA domain protein
			115115		SBO13_32940	3781833	3782036	1	hypothetical protein
			115115	dnaB_2	SBO13_32930	3782029	3783441	1	replicative DNA helicase
			115115		SBO13_32920	3783586	3785406	1	integrating conjugative element, PFGI_1 class, ParB family protein
			115115		SBO13_32910	3785403	3785549	1	hypothetical protein
			115115		SBO13_32900	3785546	3786073	1	hypothetical protein
			115115		SBO13_32890	3786210	3786776	1	hypothetical protein
			115115		SBO13_32880	3786773	3787027	1	hypothetical protein
			115115		SBO13_32870	3787241	3788587	1	Helix-turn-helix domain protein
			115115		SBO13_32860	3789020	3789688	-1	hypothetical protein
			115115		SBO13_32850	3789797	3789970	1	hypothetical protein
			115115		SBO13_32840	3790185	3790424	-1	hypothetical protein
			115115		SBO13_32830	3790961	3791065	1	hypothetical protein
			115115		SBO13_32820	3791274	3791375	1	hypothetical protein
			115115		SBO13_32810	3792367	3793338	1	hypothetical protein
			115115	topB_2	SBO13_32800	3793347	3795371	1	topoisomerase B
			115115		SBO13_32780	3796070	3796534	1	hypothetical protein
			115115		SBO13_32770	3796627	3796845	1	hypothetical protein
			115115	ssb_2	SBO13_32760	3796858	3797361	1	ssDNA-binding protein
			115115		SBO13_32750	3797835	3798227	1	hypothetical protein
			115115		SBO13_32740	3798509	3798991	-1	Acetyltransferase (GNAT) domain protein
			115115		SBO13_32730	3798982	3799266	-1	hypothetical protein
			115115		SBO13_32720	3799654	3800919	1	Toxin co-regulated pilus biosynthesis protein Q
			115115		SBO13_32710	3800919	3801356	1	PilM
			115115		SBO13_32700	3801377	3803065	1	hypothetical protein
			115115		SBO13_32690	3803058	3804356	1	Pilin accessory protein (PilO)
			115115		SBO13_32680	3804340	3804969	1	type IV pilus biogenesis protein PilP
			115115		SBO13_32670	3804986	3806815	1	Type II/IV secretion system protein
			115115		SBO13_32660	3806805	3807923	1	Type II secretion system (T2SS), protein F
			115115	pilS	SBO13_32650	3807972	3808583	1	prepilin
			115115		SBO13_32640	3808605	3809138	1	Transglycosylase SLT domain protein
			115115		SBO13_32630	3809135	3809350	1	hypothetical protein
			115115	pilU	SBO13_32620	3809347	3810021	1	prepilin peptidase
			115115		SBO13_32610	3810021	3811442	1	hypothetical protein
			115115	tsr_2	SBO13_32600	3812241	3813812	1	methyl-accepting chemotaxis protein I
			115115	rci	SBO13_32590	3813896	3815035	1	shufflon-specific DNA recombinase
			115115		SBO13_32580	3814998	3815597	-1	BON domain protein
			115115		SBO13_32570	3816160	3816627	1	hypothetical protein
			115115		SBO13_32560	3817039	3817230	1	hypothetical protein
			115115		SBO13_32550	3817230	3817478	1	hypothetical protein
			115115		SBO13_32540	3817793	3818689	1	D12 class N6 adenine-specific DNA methyltransferase
			115115		SBO13_32530	3818736	3818897	1	hypothetical protein
			115115		SBO13_32520	3819715	3820677	1	hypothetical protein
			115115		SBO13_32510	3820700	3821482	1	integrating conjugative element protein
			115115		SBO13_32500	3821461	3822141	1	hypothetical protein
			115115		SBO13_32490	3822143	3822715	1	hypothetical protein
			115115	traD_3	SBO13_32480	3822804	3824954	1	conjugative coupling factor TraD, PFGI-1 class
			115115		SBO13_32470	3824954	3825700	1	hypothetical protein
			115115		SBO13_32460	3825834	3826070	-1	hypothetical protein
			115115	sitA_2	SBO13_32450	3826444	3827349	1	fur regulated Salmonella iron transporter
			115115		SBO13_32440	3827550	3828272	1	Chemoreceptor zinc-binding domain protein
			115115		SBO13_32430	3828641	3828955	1	Plasmid protein of unknown function (Plasmid_RAQPRD)
			115115		SBO13_32420	3828952	3829188	1	hypothetical protein
			115115		SBO13_32410	3829205	3829543	1	hypothetical protein
			115115		SBO13_32400	3829556	3829936	1	hypothetical protein
			115115		SBO13_32390	3829936	3830592	1	hypothetical protein
			115115		SBO13_32380	3830589	3831485	1	hypothetical protein
			115115		SBO13_32370	3831485	3832969	1	integrating conjugative element protein
			115115		SBO13_32360	3832990	3833400	1	conjugative transfer region lipoprotein
			115115		SBO13_32350	3833401	3836205	1	F pilus assembly Type-IV secretion system for plasmid transfer
			115115		SBO13_32340	3836683	3837153	1	Universal stress protein family protein
			115115	ftn_2	SBO13_32330	3837366	3837641	-1	cytoplasmic ferritin
			115115	caf1M	SBO13_32320	3838268	3839020	1	Chaperone protein caf1M precursor
			115115	lpfC_2	SBO13_32310	3839144	3841654	1	long polar fimbrial outer membrane usher protein
			115115		SBO13_32300	3841861	3842352	1	hypothetical protein
			115115		SBO13_32290	3842528	3843466	1	hypothetical protein
			115115		SBO13_32280	3845038	3845256	1	hypothetical protein
			115115		SBO13_32270	3845253	3845621	-1	hypothetical protein
			115115		SBO13_32260	3845653	3845997	-1	hypothetical protein
			115115		SBO13_32250	3846011	3846409	-1	hypothetical protein
			115115		SBO13_32220	3847383	3847604	1	hypothetical protein
			115115		SBO13_32210	3847945	3848466	-1	hypothetical protein
			115115		SBO13_32200	3848675	3848872	-1	hypothetical protein
			115115		SBO13_32190	3849604	3850272	-1	MgtC family protein
			115115		SBO13_32180	3850731	3850958	-1	helix-turn-helix protein
			115115		SBO13_32170	3851268	3851651	1	hypothetical protein
			115115		SBO13_32160	3851779	3852552	-1	Sulfite exporter TauE/SafE
			115115	dsbG_2	SBO13_32150	3852787	3853557	1	periplasmic disulfide isomerase, thiol-disulfide oxidase
			115115		SBO13_32140	3853592	3853933	1	DsrE/DsrF-like family protein
			115115		SBO13_32130	3855505	3856113	1	CS5 fimbrial subunit precursor
			115115		SBO13_32120	3856179	3856865	1	hypothetical protein
			115115		SBO13_32110	3856862	3859330	1	E-set like domain protein
			115115		SBO13_32100	3859332	3859952	1	hypothetical protein
			115115		SBO13_32090	3859965	3860627	1	hypothetical protein
			115115		SBO13_32080	3860624	3861757	1	hypothetical protein
			115115		SBO13_32070	3862185	3862574	1	hypothetical protein
			115115		SBO13_32060	3862761	3863828	1	Provisional
			115115		SBO13_32050	3863832	3865046	1	Outer membrane efflux protein
			115115		SBO13_32040	3865018	3865785	1	efflux transporter, RND family, MFP subunit
			115115	ftsE	SBO13_32030	3865769	3866413	1	cell division ATP-binding protein FtsE
			115115		SBO13_32020	3866403	3867749	1	hypothetical protein
			115115		SBO13_32010	3867858	3868676	-1	transcriptional activator SprB
			115115		SBO13_32000	3868666	3869172	-1	CaiF/GrlA transcriptional regulator
			115115		SBO13_31990	3869284	3870345	-1	Fimbrial protein
			115115	stdC_2	SBO13_31980	3870342	3870749	-1	fimbrial chaperone protein
			115115	yfdX	SBO13_31970	3872028	3872660	-1	YfdX protein
			115115	STY317	SBO13_31960	3872707	3873243	-1	outer membrane protein (associated with virulence)
			115115		SBO13_31940	3874031	3875122	1	TQO small subunit DoxD
			115115		SBO13_31930	3876173	3876571	-1	hypothetical protein
			115115		SBO13_31920	3876549	3876953	-1	Bacterial toxin 44
GI-19	3958644	4032232	73588	xerC_3	SBO13_31060	3958644	3959639	-1	Tyrosine recombinase XerC
			73588		SBO13_31050	3959773	3961242	-1	Putative helicase
			73588	addA	SBO13_31040	3961232	3962473	-1	ATP-dependent helicase/nuclease subunit A
			73588		SBO13_31030	3962892	3963230	1	Cupredoxin-like domain protein
			73588	efeU	SBO13_31020	3963227	3964033	1	Ferrous iron permease EfeU
			73588		SBO13_31010	3964030	3964545	1	Fe2+ transport protein
			73588	nqrB	SBO13_31000	3965177	3965497	1	Na(+)-translocating NADH-quinone reductase subunit B
			73588	btuB_2	SBO13_30990	3965494	3967575	1	Vitamin B12 transporter BtuB
			73588		SBO13_30980	3968257	3968727	1	CaiF/GrlA transcriptional regulator
			73588		SBO13_30970	3968816	3969214	-1	Pyridoxamine 5'-phosphate oxidase
			73588		SBO13_30960	3969250	3969468	-1	hypothetical protein
			73588	nmpC_2	SBO13_30950	3970212	3971354	-1	new outer membrane protein
			73588		SBO13_30940	3971714	3971905	-1	hypothetical protein
			73588		SBO13_30930	3972691	3973434	1	Chemoreceptor zinc-binding domain protein
			73588	flhD_1	SBO13_30920	3974267	3974578	1	Flagellar transcriptional regulator FlhD
			73588	flhC_1	SBO13_30910	3974568	3975083	1	regulator of flagellar biosynthesis
			73588	sitA_1	SBO13_30900	3975449	3976327	-1	fur regulated Salmonella iron transporter
			73588		SBO13_30890	3976342	3977202	-1	ABC 3 transport family protein
			73588	btuD_8	SBO13_30880	3977199	3977864	-1	Vitamin B12 import ATP-binding protein BtuD
			73588		SBO13_30870	3978271	3978372	1	hypothetical protein
			73588		SBO13_30860	3979102	3979620	-1	hypothetical protein
			73588	cirA_1	SBO13_30850	3980300	3982351	-1	outer membrane porin
			73588		SBO13_30840	3982538	3983056	1	ISXO2-like transposase domain protein
			73588		SBO13_30830	3983110	3983655	-1	hypothetical protein
			73588		SBO13_30820	3983642	3983812	-1	hypothetical protein
			73588		SBO13_30810	3984638	3984982	1	hypothetical protein
			73588		SBO13_30800	3985173	3985406	-1	hypothetical protein
			73588		SBO13_30790	3985448	3986404	-1	YadA-like membrane anchor domain protein
			73588		SBO13_30780	3986371	3987474	-1	Head domain of trimeric autotransporter adhesin
			73588		SBO13_30770	3987535	3988197	1	hypothetical protein
			73588	foxA_2	SBO13_30760	3989099	3991276	1	ferrioxamine receptor
			73588		SBO13_30750	3991688	3993007	1	hypothetical protein
			73588		SBO13_30740	3993694	3994401	-1	Cytochrome P450
			73588		SBO13_30730	3994411	3994647	-1	Steroid C26-monooxygenase
			73588		SBO13_30720	3994649	3994861	-1	salicylate synthase MbtI
			73588		SBO13_30710	3995037	3995936	-1	hypothetical protein
			73588		SBO13_30700	3996026	3996469	-1	hypothetical protein
			73588		SBO13_30690	3996479	3996937	-1	hypothetical protein
			73588		SBO13_30680	3997026	3998987	-1	hypothetical protein
			73588		SBO13_30670	3999090	3999575	-1	hypothetical protein
			73588		SBO13_30660	3999654	3999941	-1	hypothetical protein
			73588		SBO13_30650	3999941	4000399	-1	hypothetical protein
			73588		SBO13_30640	4000424	4000681	-1	hypothetical protein
			73588		SBO13_30630	4000841	4001827	-1	hypothetical protein
			73588		SBO13_30620	4002149	4002526	-1	hypothetical protein
			73588		SBO13_30610	4002677	4003114	-1	hypothetical protein
			73588		SBO13_30600	4003501	4003773	1	hypothetical protein
			73588	xerC_2	SBO13_30580	4004529	4005446	-1	Tyrosine recombinase XerC
			73588		SBO13_30560	4006612	4007226	-1	hypothetical protein
			73588		SBO13_30550	4007337	4007612	-1	hypothetical protein
			73588		SBO13_30540	4007690	4007947	-1	hypothetical protein
			73588		SBO13_30530	4008234	4008515	1	PerC transcriptional activator
			73588		SBO13_30520	4008904	4009224	-1	hypothetical protein
			73588		SBO13_30510	4009448	4010512	1	TQO small subunit DoxD
			73588		SBO13_30500	4010597	4010725	-1	hypothetical protein
			73588	yaaH_2	SBO13_30490	4011327	4011899	-1	integral membrane protein
			73588		SBO13_30480	4012195	4012314	-1	hypothetical protein
			73588	cadB_2	SBO13_30470	4012903	4014237	1	APC family lysine/cadaverine transport protein
			73588	hdc	SBO13_30460	4014253	4015380	1	Histidine decarboxylase
			73588	nhaC_1	SBO13_30450	4015478	4016863	1	Na+/H+ antiporter NhaC
			73588	hdfR_2	SBO13_30440	4016863	4017654	1	HTH-type transcriptional regulator HdfR
			73588		SBO13_30430	4018465	4018653	1	hypothetical protein
			73588		SBO13_30420	4019151	4019399	1	hypothetical protein
			73588	ftn_1	SBO13_30410	4020016	4020513	-1	cytoplasmic ferritin
			73588		SBO13_10120	4027191	4030463	1	hypothetical protein
			73588		SBO13_10110	4031112	4031564	1	hypothetical protein
			73588		SBO13_10100	4031744	4032232	-1	Acetyltransferase (GNAT) domain protein
			73588		SBO13_10090	4032216	4032521	-1	hypothetical protein
GI-20	4135695	4157117	16215		SBO13_09060	4135695	4135847	-1	hypothetical protein
			16215		SBO13_09040	4136415	4136762	1	hypothetical protein
			16215		SBO13_09030	4136666	4137001	-1	hypothetical protein
			16215		SBO13_09020	4136998	4137528	-1	hypothetical protein
			16215		SBO13_09010	4137521	4137706	-1	hypothetical protein
			16215		SBO13_09000	4137846	4138250	1	hypothetical protein
			16215		SBO13_08990	4138454	4138849	-1	hypothetical protein
			16215		SBO13_08980	4139190	4139657	-1	hypothetical protein
			16215		SBO13_08970	4139703	4140677	-1	Reverse transcriptase (RNA-dependent DNA polymerase)
			16215		SBO13_08950	4143335	4144009	-1	hypothetical protein
			16215		SBO13_08940	4144556	4144924	-1	hypothetical protein
			16215		SBO13_08930	4145822	4146214	1	hypothetical protein
			16215		SBO13_08920	4146696	4147040	-1	Single-stranded DNA-binding protein
			16215		SBO13_08910	4147259	4147495	1	hypothetical protein
			16215	sea4_2	SBO13_08900	4147580	4147918	-1	Sea41
			16215		SBO13_08890	4147955	4148230	-1	addiction module antidote protein
			16215		SBO13_08880	4148833	4149069	-1	hypothetical protein
			16215	proQ_1	SBO13_08870	4149059	4149658	-1	RNA chaperone ProQ
			16215		SBO13_08860	4149712	4150161	-1	Single-stranded DNA-binding protein
			16215		SBO13_08850	4150551	4152713	-1	hypothetical protein
			16215		SBO13_08840	4152710	4153015	-1	hypothetical protein
			16215		SBO13_08830	4153026	4153691	-1	hypothetical protein
			16215		SBO13_08820	4153697	4154032	-1	hypothetical protein
			16215		SBO13_08810	4154025	4154228	-1	hypothetical protein
			16215		SBO13_08800	4154221	4154406	-1	hypothetical protein
			16215		SBO13_08790	4154399	4154653	-1	hypothetical protein
			16215		SBO13_08780	4154646	4154810	-1	hypothetical protein
			16215		SBO13_08770	4154800	4155078	-1	hypothetical protein
			16215		SBO13_08760	4155071	4155295	-1	hypothetical protein
			16215		SBO13_08720	4155288	4156130	-1	Ash protein family protein
			16215		SBO13_08710	4156142	4156348	-1	Helix-turn-helix domain protein
			16215		SBO13_08700	4156515	4157117	-1	hypothetical protein
			16215		SBO13_08690	4157104	4158549	-1	Phage integrase family protein
GI-21	4518807	4524668	5861	mtlA_2	SBO13_05040	4517347	4518810	1	PTS family, mannitol-specific enzyme IIABC components
			5861	mtlF	SBO13_05030	4518807	4519235	1	Mannitol-specific phosphotransferase enzyme IIA component
			5861	glpR_1	SBO13_05020	4519276	4519974	1	transcriptional repressor of the glp operon
			5861	mtlD_2	SBO13_05010	4519992	4521164	1	mannitol-1-phosphate dehydrogenase
			5861	gldA_2	SBO13_05000	4521516	4522607	1	glycerol dehydrogenase, NAD
			5861	gph_1	SBO13_04990	4522655	4523305	-1	Phosphoglycolate phosphatase
			5861	hxlB	SBO13_04980	4523387	4523944	-1	3-hexulose-6-phosphate isomerase
			5861		SBO13_04970	4523934	4524668	-1	Ribulose-phosphate 3 epimerase family protein
GI-22	4647458	4655789	8331		SBO13_03830	4647458	4648672	1	O-Antigen ligase
			8331	waaK	SBO13_03820	4648728	4649873	-1	lipopolysaccharide 1,2-N-acetylglucosaminetransferase
			8331	rfaZ	SBO13_03810	4649956	4650765	-1	lipopolysaccharide core biosynthesis protein
			8331	rfaY	SBO13_03800	4650915	4651613	-1	lipopolysaccharide core biosynthesis protein
			8331	rfaJ	SBO13_03790	4651636	4652646	-1	UDP-D-glucose:(galactosyl)lipopolysaccharide glucosyltransferase
			8331	rfaI	SBO13_03780	4652664	4653677	-1	UDP-D-galactose:(glucosyl)lipopolysaccharide- alpha-1,3-D-galactosyltransferase
			8331	rfaB	SBO13_03770	4653683	4654774	-1	UDP-D-galactose:(glucosyl)lipopolysaccharide-1, 6-D-galactosyltransferase
			8331	lst	SBO13_03760	4654848	4655789	-1	CMP-N-acetylneuraminate-beta-galactosamide- alpha-2,3-sialyltransferase
GI-23	4736653	4742964	6311	ccmG	SBO13_02930	4736653	4737210	-1	heme lyase disulfide oxidoreductase
			6311	ccmF	SBO13_02920	4737207	4739138	-1	cytochrome c-type biogenesis protein
			6311	ccmE	SBO13_02910	4739135	4739614	-1	periplasmic heme-dependent peroxidase
			6311	ccmD	SBO13_02900	4739611	4739784	-1	heme exporter protein C
			6311	ccmC	SBO13_02890	4739820	4740566	-1	ABC superfamily (membrane) heme exporter protein
			6311	ccmB	SBO13_02880	4740640	4741296	-1	heme exporter protein
			6311	ccmA	SBO13_02870	4741296	4741826	-1	ABC superfamily (membrane) heme exporter protein
			6311	ccmH	SBO13_02860	4741933	4742964	-1	cytochrome c-type biogenesis protein H2
GI-24	4760572	4764801	4229	yshA	SBO13_02730	4760572	4761270	1	outer membrane porin L
			4229		SBO13_02720	4761285	4762502	1	Alginate lyase
			4229		SBO13_02710	4762513	4764444	1	Heparinase II/III-like protein
			4229		SBO13_02700	4764469	4764801	1	Cupin domain protein
