# Supplementary material for: Genome analysis of Salmonella enterica subsp. diarizonae isolates from invasive human infections reveals enrichment of virulence-related functions in lineage ST1256
Source: BMC Genomics. 2019 Jan 31;20:99. doi: 10.1186/s12864-018-5352-z (PMC6357384; doi:10.1186/s12864-018-5352-z)
Supplement: Supplementary file 10 — Table S7. Phophages carried by the S. enterica subsp. diarizonae SBO13 and SBO27 (XLSX 10 kb) [file 12864_2018_5352_MOESM10_ESM.xlsx]

## Sheet: Hoja1
Table S7. Phophages carried by the S. enterica subsp. diarizonae SBO13 and SBO27
STRAIN	Phage number	Contig	Completeness	Phage-related proteins	Localization	size	Total CDS	Phage CDS	G+C percentage	Orthologous genes present most in	Integrase sequences	Assembly	Bacterial CDS	interesting CDS
SBO13	Phage-1	SBO13_5	questionable(70)	head,integrase	537044-563114	26Kb	24	8	0.4875	Entero_P4 (7)	attL,attR	NC_001609	hypothetical; PP_03664, hypothetical; PP_03670, hypothetical; PP_03671, hypothetical; PP_03672	1
	Phage-2	SBO13_3	questionable(70)	terminase,tail,lysin,integrase	1172696-1208731	36Kb	37	33	0.5173	Salmon_SEN34 (14)	attL,attR	NC_028699	hypothetical; PP_02156 ,hypothetical; PP_02157, hypothetical; PP_02160, hypothetical; PP_02178	endolysin; PP_02162
	Phage-3	SBO13_5	incomplete(50)	transposase,plate,tail	1590687-1602693	12Kb	16	10	0.4746	Salmon_SEN34 (5)		NC_028699	hypothetical;PP_04654, hypothetical; PP_04655, hypothetical; PP_04656, hypothetical; PP_04658, hypothetical; PP_04659, hypothetical; PP_04660	O-polysaccharide acetyltransferase protein; PP_04667
	Phage-4	SBO13_5	incomplete(30)	integrase,tail	1645409-1663965	18.5Kb	11	8	0.4875	PPhage_Gifsy_1 (4)	attL	NC_010392	hypothetical; PP_04717, hypothetical; PP_04719, hypothetical; PP_04724	PagK-like protein; PP_04723, secreted effector protein; PP_04725
SBO27	Phage-1	SBO27_4	questionable(80)	integrase,lysin,tail,terminase	788209-830297	42Kb	40	33	0.5162	Salmon_SEN34 (15)	attL,attR	NC_028699	hypothetical; PP_01836, hypothetical; PP_01842, hypothetical; PP_01846, hypothetical; PP_01857, hypothetical; PP_01862, hypothetical; PP_01865,hypothetical; PP_01866	endolysin;PP_01860;
	Phage-2	SBO27_4	incomplete(30)	tail,integrase	2268346-2286902	18.5Kb	9	6	0.4875	PPhage_Gifsy_1 (3)	attL,attR	NC_010392	hypothetical; PP_03310, hypothetical; PP_03312, hypothetical; PP_03313	PagK-like protein; PP_03307
	Phage-3	SBO27_4	incomplete(50)	tail,plate,transposase	2329630-2341636	12Kb	16	10	0.4746	Salmon_SEN34 (5)		NC_028699	hypothetical; PP_03369, hypothetical; PP_03370, hypothetical; PP_03371, hypothetical; hypothetical; PP_03373, hypothetical; PP_03374, hypothetical; PP_03375	O-polysaccharide acetyltransferase protein; PP_03362
	Phage-4	SBO27_4	questionable(75)	integrase,head	3374605-3385032	10.4Kb	11	8	0.4878	Entero_P4 (7)	attL,attR	NC_001609	hypothetical; PP_04342, hypothetical; PP_04343, hypothetical; PP_04349	1
