# Supplementary material for: Genome analysis of Salmonella enterica subsp. diarizonae isolates from invasive human infections reveals enrichment of virulence-related functions in lineage ST1256
Source: BMC Genomics. 2019 Jan 31;20:99. doi: 10.1186/s12864-018-5352-z (PMC6357384; doi:10.1186/s12864-018-5352-z)
Supplement: Supplementary file 11 — Table S8. Virulence factors proteins encoded by S. enterica subsp. diarizonae genomes and representative genomes from other Salmonella species and subspecies (XLSX 19 kb) [file 12864_2018_5352_MOESM11_ESM.xlsx]

## Sheet: Proteins_lenghts
Table S8. Virulence factors proteins encoded by S. enterica subsp. diarizonae genomes and representative genomes from other Salmonella species and subspecies (*)
		Coverage (%) of the ortholog protein found
Genome	AvrA	SipA	SipB	SipD	SopA	SopD	SopE	SopE2	SptP	SspH1	bcfA	bcfB	bcfC	bcfD	bcfE	bcfF	bcfG	cdtB	csgA	csgB	csgC	csgD	csgE	csgF	csgG	fimA	fimC	fimD	fimF	fimH	fimI	fimW	fimY	fimZ	gogA	gogB	gtgA	gtgE	lpfA	lpfB	lpfC	lpfD	lpfE	mgtB	mgtC	mig-5	mig-14	misL	pegA
11-01855	99	100	100	97	0	100	0	100	99	0	100	100	100	100	100	100	100	100	100	100	100	100	100	100	100	100	100	100	100	100	100	100	100	100	0	0	0	0	0	0	0	0	0	100	100	0	100	58	0
11-01853	99	100	100	97	0	100	0	100	99	0	100	100	100	100	100	100	100	100	100	100	100	100	100	100	100	100	100	100	100	100	100	100	100	100	0	0	0	0	0	0	0	0	0	100	100	0	100	58	0
11-01854	99	100	100	97	0	100	0	100	99	0	100	100	100	100	100	100	100	100	100	100	100	100	100	100	100	100	100	100	100	100	100	100	100	100	0	0	0	0	0	0	0	0	0	100	100	0	100	58	0
HZS154	99	100	100	97	0	100	0	100	99	0	100	100	100	100	100	100	100	100	100	100	100	100	100	100	100	100	100	100	100	100	100	100	100	100	0	0	0	0	0	0	0	0	0	100	100	0	100	58	0
MZ0080	99	100	100	97	0	100	0	100	99	0	100	100	100	100	100	100	100	100	100	100	100	100	100	100	100	100	100	100	100	100	100	100	100	100	0	0	0	0	0	0	0	0	0	100	100	0	100	58	0
SA20044251	99	100	100	97	0	100	0	100	99	0	100	100	100	100	100	100	100	100	100	100	100	100	100	100	100	100	100	100	100	100	100	100	100	100	100	0	100	0	0	0	0	0	0	100	100	0	100	58	0
22235	99	100	100	97	0	100	0	100	99	0	100	100	100	100	100	100	100	100	100	100	100	100	100	100	100	100	100	100	100	100	100	100	100	100	100	0	100	0	0	0	0	0	0	100	100	0	100	58	0
MDH-2014-00528	99	100	100	97	0	100	0	100	99	0	100	100	100	0	100	100	100	100	100	100	100	100	100	100	100	100	100	100	100	100	100	100	100	100	100	0	100	0	0	0	0	0	0	100	100	0	100	54	0
4509-55/114	99	100	100	97	0	100	0	100	99	0	100	100	100	100	100	100	100	100	100	100	100	100	100	100	100	100	100	100	100	100	100	52	100	100	100	0	100	0	0	0	0	0	0	100	100	0	100	58	0
FCC0085	99	100	100	97	0	100	0	100	99	0	100	100	100	100	100	100	100	100	100	100	100	100	100	100	100	100	100	100	100	100	100	100	100	100	0	0	0	0	0	0	0	0	0	100	100	0	100	53	0
CFSAN044951	99	100	100	97	0	100	100	99	99	0	100	100	100	100	100	100	100	84	100	100	100	100	100	100	100	100	100	100	100	100	100	100	100	100	100	0	100	0	0	0	0	0	0	100	100	0	100	58	0
NSUOC-0297-W6H	99	100	100	97	0	100	0	100	99	96	100	100	100	100	100	100	100	100	100	100	100	100	100	100	100	100	100	100	100	100	100	100	100	100	0	0	0	0	0	0	0	0	0	100	100	0	100	58	0
FDA00001062	99	100	100	97	0	100	0	100	99	0	100	100	100	100	100	100	100	100	100	100	100	100	100	100	100	100	100	100	100	100	100	100	100	100	100	0	100	0	0	0	0	0	0	100	100	0	100	58	0
135048	99	100	100	97	0	100	0	100	99	0	100	100	100	100	100	100	100	100	100	100	100	100	100	100	100	100	100	100	100	100	100	100	100	100	100	0	100	0	0	0	0	0	0	100	100	0	100	58	0
206701	99	100	100	97	0	100	0	100	99	0	100	100	100	100	100	100	100	100	100	100	100	100	100	100	100	100	100	100	100	100	100	100	100	100	0	0	0	0	0	0	0	0	0	100	100	0	100	58	0
SBO13	99	100	100	97	0	100	0	100	99	0	100	100	100	100	100	100	100	100	100	100	100	100	100	100	100	100	100	100	100	100	100	100	100	100	0	0	0	0	0	0	0	0	0	100	100	0	100	58	0
SBO27	99	100	100	97	0	100	0	100	99	0	100	100	100	100	100	100	100	100	100	100	100	100	100	100	100	100	100	100	100	100	100	100	100	100	0	0	0	0	0	0	0	0	0	100	100	0	100	58	0
Typhimurium_SL1344	100	100	100	97	100	100	100	100	100	0	100	100	100	100	100	100	100	0	100	100	100	100	100	100	100	100	100	100	100	100	100	100	100	100	88	100	94	100	100	100	100	62	100	100	100	0	100	58	0
Typhi_CT-18	0	100	100	97	0	100	90	91	100	0	100	100	0	100	100	100	100	100	100	100	100	0	100	100	100	100	100	100	100	100	0	100	100	100	93	0	94	0	0	0	0	0	0	100	100	0	100	0	0
bongori_12419	96	0	100	97	100	99	0	98	0	0	100	88	100	100	100	100	98	100	100	100	99	100	100	100	100	0	0	0	0	0	0	0	0	0	0	0	0	0	100	100	100	0	100	100	100	0	0	58	100
(*) Virulence factors sequences from the virulence factor database (VFDB) (http://www.mgc.ac.cn/VFs/) were used as query for tBLASTn analysis
[truncated: 97 more columns]
