# Supplementary material for: Genome analysis of Salmonella enterica subsp. diarizonae isolates from invasive human infections reveals enrichment of virulence-related functions in lineage ST1256
Source: BMC Genomics. 2019 Jan 31;20:99. doi: 10.1186/s12864-018-5352-z (PMC6357384; doi:10.1186/s12864-018-5352-z)
Supplement: Supplementary file 12 — Table S9. Presence/absence of slrP, sseK2, sseK3, GI6 and SPI-7 in S. enterica subsp. diarizonae draft genomes available at EnteroBase. (XLSX 39 kb) [file 12864_2018_5352_MOESM12_ESM.xlsx]

## Sheet: sheet 1
Table S9. Presence/absence of slrP, sseK2, sseK3 , GI6 and SPI-7 in S. enterica subsp. diarizonae draft genomes available at EnteroBase
Uberstrain	Name	Source Type	Source Details	Collection Year	Continent	Country	Subspecies	Lab Contact	ST	Serotype (Predicted)	slrP	sseK2	sseK3	GI6 (*)	SPI-7(✝)
SAL_JA1436AA	ADRDL-971	Reptile	Reptile Intestine (Reptilia)	1992	North America	United States	IIIb	Food and Drug Administration - Center for Food Safety and Applied Nutrition (US)	9	Iiib 61:I:Z53	1	0	0	1	1
SAL_MA4013AA	294779	Human	Faeces	2016	Europe	United Kingdom	IIIb	Public Health England	9	Iiib 61:I:Z53	1	0	0	1	1
SAL_GA9774AA	NYVetLIRN-4	Reptile	Varanus komodoensis feces	2016	North America	United States	IIIb	Food and Drug Administration - Center for Food Safety and Applied Nutrition (US)	9	Iiib 61:I:Z53	1	1	1	0	0
SAL_MA1783AA	304619	Human	human; Homo sapiens	2016	Europe	United Kingdom	IIIb	Public Health England	9	Iiib 61:I:Z53	1	1	1	0	0
SAL_MA2372AA	245131	Human	human; Homo sapiens	2016	Europe	United Kingdom	IIIb	Public Health England	9	Iiib 61:I:Z53	1	1	1	0	0
SAL_DA9786AA	MDH-2013-00063	Plant	sprouts	2009	North America	United States	IIIb	Food and Drug Administration - Center for Food Safety and Applied Nutrition (US)	63	Iiib 60:R:E,N,X,Z15	1	1	1	0	1
SAL_JA6985AA	PNUSAS013524	ND			North America	United States	IIIb	Center for Diease Control and Prevention - Enteric Diseases Laboratory Branch (US)	63	Iiib 60:R:E,N,X,Z15	0	0	0	0	1
SAL_BA3045AA	NY_FSL_S10-1123	Water	ND	2010	North America	United States	IIIb	Food and Drug Administration - Center for Food Safety and Applied Nutrition (US)	63	Iiib 60:R:E,N,X,Z15	1	0	0	0	1
SAL_JA4486AA	201609654			2016	Europe	France	IIIb	F.X.Weill, Institut Pasteur	63	Iiib 60:R:E,N,X,Z15	1	0	0	0	1
SAL_BA1942AA	FDA00000992	Plant	cilantro sauce	2006	North America	Mexico	IIIb	Food and Drug Administration - Center for Food Safety and Applied Nutrition (US)	63	Iiib 60:R:E,N,X,Z15	0	0	0	0	0
SAL_CA1587AA	01-0170						IIIb	Food and Drug Administration - Center for Food Safety and Applied Nutrition (US)	63	Iiib 60:R:E,N,X,Z15	0	0	0	0	0
SAL_DA9997AA	FAR0025	Plant	aloe vera powder, dried	2010	North America	Mexico	IIIb	Food and Drug Administration - Center for Food Safety and Applied Nutrition (US)	63	Iiib 60:R:E,N,X,Z15	0	0	0	0	0
SAL_EA0362AA	FL_EPI-049	Soil/Dust	potato farm	2011	North America	United States	IIIb	Food and Drug Administration - Center for Food Safety and Applied Nutrition (US)	63	Iiib 60:R:E,N,X,Z15	1	0	0	0	0
SAL_EA0493AA	FAR0023	Plant	cucumbers, fresh	2010	North America	Mexico	IIIb	Food and Drug Administration - Center for Food Safety and Applied Nutrition (US)	63	Iiib 60:R:E,N,X,Z15	0	0	0	0	0
SAL_GA2081AA	BCW_3059	ND	culture				IIIb	University College Dublin - 100K Genome Project	63	Iiib 60:R:E,N,X,Z15	0	0	0	0	0
SAL_GA3871AA	BCW_1534						IIIb	University College Dublin - 100K Genome Project	63	Iiib 60:R:E,N,X,Z15	0	0	0	0	0
SAL_GA7014AA	CFSAN045030	Soil/Dust	Environmental (Streams)	2013	North America	United States	IIIb	Food and Drug Administration - Center for Food Safety and Applied Nutrition (US)	63	Iiib 60:R:E,N,X,Z15	0	0	0	0	1
SAL_GA7029AA	CFSAN045015	Soil/Dust	Environmental (Streams)	2013	North America	United States	IIIb	Food and Drug Administration - Center for Food Safety and Applied Nutrition (US)	63	Iiib 60:R:E,N,X,Z15	0	0	0	0	0
SAL_GA7070AA	CFSAN044974	Soil/Dust	Environmental (Streams)	2013	North America	United States	IIIb	Food and Drug Administration - Center for Food Safety and Applied Nutrition (US)	63	Iiib 60:R:E,N,X,Z15	0	0	0	0	0
SAL_GA7120AA	CFSAN044923	Water	Environmental (Pond)	2013	North America	United States	IIIb	Food and Drug Administration - Center for Food Safety and Applied Nutrition (US)	63	Iiib 60:R:E,N,X,Z15	0	0	0	0	0
SAL_HA3932AA	FDA00002113	Plant	cumin powder	2004	Asia	Pakistan	IIIb	Food and Drug Administration - Center for Food Safety and Applied Nutrition (US)	63	Iiib 60:R:E,N,X,Z15	0	0	0	0	0
SAL_JA6336AA	PNUSAS013669	Human	Homo sapiens		North America	United States	IIIb	Centers for Disease Control and Prevention - PulseNet	63	Iiib 60:R:E,N,X,Z15	0	0	0	0	0
SAL_JA6514AA	2015K-0111	ND			North America	United States	IIIb	Centers for Disease Control and Prevention - PulseNet	63	Iiib 60:R:E,N,X,Z15	0	0	0	0	0
SAL_FA5824AA	FDA00002745	Soil/Dust	swab	2008	North America	Mexico	IIIb	Food and Drug Administration - Center for Food Safety and Applied Nutrition (US)	63	Iiib 60:R:E,N,X,Z15	0	0	0	0	1
SAL_KA4689AA	PNUSAS017339				North America	United States	IIIb	Center for Diease Control and Prevention - Enteric Diseases Laboratory Branch (US)	63	Iiib 60:R:E,N,X,Z15	1	0	0	0	0
SAL_KA5808AA	PNUSAS018142	ND			North America	United States	IIIb	Center for Diease Control and Prevention - Enteric Diseases Laboratory Branch (US)	63	Iiib 60:R:E,N,X,Z15	1	0	0	0	0
SAL_EA0280AA	FCC0085	Plant	dried pasilla peppers	2010	North America	Mexico	IIIb	Food and Drug Administration - Center for Food Safety and Applied Nutrition (US)	63	Iiib 60:R:E,N,X,Z15	0	0	0	0	0
SAL_EA4686AA	IEH-NGS-SAL-03099	Plant	leafy greens	2014	North America	United States	IIIb	Food and Drug Administration - Center for Food Safety and Applied Nutrition (US)	63	Iiib 60:R:E,N,X,Z15	0	0	0	0	0
SAL_HA8754AA	CFSAN058032	Plant	Raw Org. Red Romaine	2014	North America	United States	IIIb	Food and Drug Administration - Center for Food Safety and Applied Nutrition (US)	63	Iiib 60:R:E,N,X,Z15	0	0	0	0	0
SAL_KA6433AA	FDA00011481	ND	Cryspy Simyan	2017	North America	Canada	IIIb	Food and Drug Administration - Center for Food Safety and Applied Nutrition (US)	63	Iiib 60:R:E,N,X,Z15	0	0	0	0	0
SAL_JA1172AA	FDA00011457	Plant	Green Cardamom	2017	Asia	India	IIIb	Food and Drug Administration - Center for Food Safety and Applied Nutrition (US)	233	Arizonae	1	0	0	0	1
SAL_BA9947AA	36481	Human	Human; Homo sapiens	2014	Europe	United Kingdom	IIIb	Public Health England - Gastrointestinal Bacteria Reference Unit	233	Arizonae	1	0	0	0	0
SAL_MA2375AA	342957	Human	human; Homo sapiens	2017	Europe	United Kingdom	IIIb	Public Health England	233	Arizonae	1	0	0	0	0
SAL_MA4014AA	256120	Human	Faeces	2016	Europe	United Kingdom	IIIb	Public Health England	233	Arizonae	1	0	0	0	0
SAL_NA5033AA	461991	Human	Faeces	2011	Europe	United Kingdom	IIIb	Public Health England (M.Chattaway)	233	Arizonae	1	0	0	0	0
SAL_OA0447AA	481465	Human	Faeces	2010	Europe	United Kingdom	IIIb	Public Health England (M.Chattaway)	233	Arizonae	1	0	0	0	0
SAL_QA6219AA	461991	Human	human; Homo sapiens	2011	Europe	United Kingdom	IIIb	Public Health England	233	Arizonae	1	0	0	0	0
SAL_QA7232AA	481465	Human	human; Homo sapiens	2010	Europe	United Kingdom	IIIb	Public Health England	233	Arizonae	1	0	0	0	0
SAL_HA6709AA	NSUOC-0102-W5X	Water	WATER	2015	North America	United States	IIIb	Food and Drug Administration - Center for Food Safety and Applied Nutrition (US)	233	Arizonae	1	0	0	0	0
SAL_BA7856AA	5952	Human	Human; Homo sapiens	2014	Europe	United Kingdom	IIIb	Public Health England - Gastrointestinal Bacteria Reference Unit	233	Arizonae	1	0	0	0	1
SAL_CA0904AA	5862	Human	Human; Homo sapiens	2014	Europe	United Kingdom	IIIb	Public Health England - Gastrointestinal Bacteria Reference Unit	233	Arizonae	1	0	0	0	1
SAL_EA7714AA	34154	Human	Human; Homo sapiens		Europe	United Kingdom	IIIb	Public Health England	233	Arizonae	1	0	0	0	1
SAL_QA5146AA	45554	Human	human; Homo sapiens	2014	Europe	United Kingdom	IIIb	Public Health England	233	Arizonae	1	0	0	0	1
SAL_FA4589AA	117654	Human	Human; Homo sapiens	2014	Europe	United Kingdom	IIIb	Public Health England	233	Arizonae	1	0	0	0	1
SAL_DA7233AA	FMA0151	Plant	dried mushroom	2011	Europe	Italy	IIIb	Food and Drug Administration - Center for Food Safety and Applied Nutrition (US)	233	Arizonae	0	0	0	0	0
SAL_MA2094AA	359281	Human	human; Homo sapiens	2017	Europe	United Kingdom	IIIb	Public Health England	233	Arizonae	1	0	0	0	0
SAL_NA5064AA	438649	Human	Faeces	2017	Europe	United Kingdom	IIIb	Public Health England (M.Chattaway)	233	Arizonae	1	0	0	0	0
SAL_RA7463AA	438649	Human	human; Homo sapiens	2017	Europe	United Kingdom	IIIb	Public Health England	233	Arizonae	1	0	0	0	0
SAL_BA2230AA	FDA00002234	Plant	yunnan chili	2005	Asia	China	IIIb	Food and Drug Administration - Center for Food Safety and Applied Nutrition (US)	233	Arizonae	0	0	0	0	0
SAL_JA5967AA	329858	Human	human; Homo sapiens	2016	Europe	United Kingdom	IIIb	Public Health England	233	Arizonae	1	0	0	0	0
SAL_MA1872AA	387133	Human	human; Homo sapiens	2017	Europe	United Kingdom	IIIb	Public Health England	233	Arizonae	1	0	0	0	0
SAL_MA2071AA	214715	Human	human; Homo sapiens	2016	Europe	United Kingdom	IIIb	Public Health England	233	Arizonae	1	0	0	0	0
SAL_MA4426AA	232006	Human	Faeces	2016	Europe	United Kingdom	IIIb	Public Health England	233	Arizonae	0	0	0	0	0
SAL_MA5805AA	103744	Human	Faeces	2015	Europe	United Kingdom	IIIb	Public Health England (M.Chattaway)	233	Arizonae	1	0	0	0	0
SAL_MA5826AA	128224	Human	Faeces	2015	Europe	United Kingdom	IIIb	Public Health England (M.Chattaway)	233	Arizonae	1	0	0	0	0
SAL_MA5839AA	152454	Human	Faeces	2015	Europe	United Kingdom	IIIb	Public Health England (M.Chattaway)	233	Arizonae	1	0	0	0	0
SAL_MA5867AA	203643	Human	Faeces	2015	Europe	United Kingdom	IIIb	Public Health England (M.Chattaway)	233	Arizonae	1	0	0	0	0
SAL_MA5922AA	285525	Human	Faeces	2016	Europe	United Kingdom	IIIb	Public Health England (M.Chattaway)	233	Arizonae	1	0	0	0	0
SAL_NA5030AA	461990	Human	Faeces	2011	Europe	United Kingdom	IIIb	Public Health England (M.Chattaway)	233	Arizonae	0	0	0	0	0
SAL_NA5062AA	435415	Human	Faeces	2017	Europe	United Kingdom	IIIb	Public Health England (M.Chattaway)	233	Arizonae	1	1	1	0	0
SAL_OA0440AA	481463	Human	Faeces	2005	Europe	United Kingdom	IIIb	Public Health England (M.Chattaway)	233	Arizonae	1	0	0	0	0
SAL_RA3429AA	461990	Human	human; Homo sapiens	2011	Europe	United Kingdom	IIIb	Public Health England	233	Arizonae	0	0	0	0	0
SAL_RA3923AA	152454	Human	human; Homo sapiens	2015	Europe	United Kingdom	IIIb	Public Health England	233	Arizonae	1	0	0	0	0
SAL_RA6476AA	103744	Human	human; Homo sapiens	2015	Europe	United Kingdom	IIIb	Public Health England	233	Arizonae	1	0	0	0	0
SAL_RA6486AA	435415	Human	human; Homo sapiens	2017	Europe	United Kingdom	IIIb	Public Health England	233	Arizonae	1	1	1	0	0
SAL_RA7124AA	285525	Human	human; Homo sapiens	2016	Europe	United Kingdom	IIIb	Public Health England	233	Arizonae	1	0	0	0	0
SAL_RA7800AA	262691	Human	human; Homo sapiens	2016	Europe	United Kingdom	IIIb	Public Health England	233	Arizonae	1	0	0	0	0
SAL_BA2227AA	FDA00002235	Plant	yunnan chili	2005	Asia	China	IIIb	Food and Drug Administration - Center for Food Safety and Applied Nutrition (US)	233	Arizonae	0	0	0	0	0
SAL_DA5006AA	4509-55/114	Reptile	Snake	1955	Europe	France	IIIb	The Wellcome Trust Sanger Institute	233	Arizonae	1	0	0	0	0
SAL_MA1842AA	274309	Human	human; Homo sapiens	2016	Europe	United Kingdom	IIIb	Public Health England	233	Arizonae	0	0	0	0	0
SAL_MA5801AA	103620	Human	Faeces	2015	Europe	United Kingdom	IIIb	Public Health England (M.Chattaway)	233	Arizonae	1	0	0	0	0
SAL_MA5809AA	107084	Human	Faeces	2015	Europe	United Kingdom	IIIb	Public Health England (M.Chattaway)	233	Arizonae	1	0	0	0	0
SAL_QA2362AA	103620	Human	human; Homo sapiens	2015	Europe	United Kingdom	IIIb	Public Health England	233	Arizonae	1	0	0	0	0
SAL_QA5239AA	107084	Human	human; Homo sapiens	2015	Europe	United Kingdom	IIIb	Public Health England	233	Arizonae	1	0	0	0	0
SAL_GA1813AA	BCW_1537						IIIb	University College Dublin - 100K Genome Project	243	Arizonae	0	0	0	0	0
SAL_JA5215AA	08-1880				North America	United States	IIIb	Center for Diease Control and Prevention - Enteric Diseases Laboratory Branch (US)	243	Arizonae	1	0	0	0	0
SAL_JA6350AA	2016K-0001				North America	United States	IIIb	Centers for Disease Control and Prevention - PulseNet	243	Arizonae	0	0	0	0	0
SAL_KA1188AA	2015AM-1565				North America	United States	IIIb	Center for Diease Control and Prevention - Enteric Diseases Laboratory Branch (US)	243	Arizonae	0	0	0	0	0
SAL_KA6990AA	PNUSAS017670	ND			North America	United States	IIIb	Center for Diease Control and Prevention - Enteric Diseases Laboratory Branch (US)	243	Arizonae	0	0	0	0	0
SAL_LA6256AA	MDP-12-00025	Plant	Cilantro	2012	North America	United States	IIIb	Food and Drug Administration - Center for Food Safety and Applied Nutrition (US)	243	Arizonae	1	0	0	0	0
SAL_GA3475AA	CDC 01-0005	ND	feces		North America	United States	IIIb	University College Dublin - 100K Genome Project	243	Arizonae	1	0	0	0	0
SAL_JA3626AA	SARC7	Human	human; Homo sapiens	1987	North America	United States	IIIb	Food and Drug Administration - Center for Food Safety and Applied Nutrition (US)	430	Iiib 61:I:Z53	0	1	1	0	1
SAL_MA6039AA	MZ0080						IIIb	Laboratory for Foodborne Zoonoses	430	Iiib 61:I:Z53	0	1	1	0	1
SAL_GA3761AA	156-87	Human	Homo sapiens; Human	1987	North America	United States	IIIb	University College Dublin - 100K Genome Project	430	Iiib 61:I:Z53	0	1	1	0	1
SAL_HA4616AA	2170942	Human	Homo sapiens		North America	Canada	IIIb	National Microbiology Laboratory	430	Iiib 61:I:Z53	0	1	1	0	0
SAL_JA0117AA	PNUSAS009809	ND			North America	United States	IIIb	Center for Diease Control and Prevention - Enteric Diseases Laboratory Branch (US)	430	Iiib 61:I:Z53	0	1	1	0	0
SAL_JA0518AA	PNUSAS009719	ND			North America	United States	IIIb	Center for Diease Control and Prevention - Enteric Diseases Laboratory Branch (US)	430	Iiib 61:I:Z53	0	1	1	0	0
SAL_MA2110AA	310036	Human	human; Homo sapiens	2016	Europe	United Kingdom	IIIb	Public Health England	430	Iiib 61:I:Z53	0	1	1	0	0
SAL_NA5068AA	440873	ND		2017	Europe	United Kingdom	IIIb	Public Health England (M.Chattaway)	430	Iiib 61:I:Z53	0	1	1	0	0
SAL_NA5075AA	446610	Human	Faeces	2017	Europe	United Kingdom	IIIb	Public Health England (M.Chattaway)	430	Iiib 61:I:Z53	0	1	1	0	0
SAL_PA7514AA	446610	Human	human; Homo sapiens	2017	Europe	United Kingdom	IIIb	Public Health England	430	Iiib 61:I:Z53	0	1	1	0	0
SAL_QA2175AA	456180	Human	human; Homo sapiens	2017	Europe	United Kingdom	IIIb	Public Health England	430	Iiib 61:I:Z53	0	1	1	0	0
SAL_MA2193AA	256147	Human	Faeces	2016	Europe	United Kingdom	IIIb	Public Health England	430	Iiib 61:I:Z53	0	1	1	0	0
SAL_MA5811AA	107748	Human	Faeces	2015	Europe	United Kingdom	IIIb	Public Health England (M.Chattaway)	430	Iiib 61:I:Z53	0	1	1	0	0
SAL_MA5859AA	189233	Human	Faeces	2015	Europe	United Kingdom	IIIb	Public Health England (M.Chattaway)	430	Iiib 61:I:Z53	0	1	1	0	0
SAL_RA7474AA	107748	Human	human; Homo sapiens	2015	Europe	United Kingdom	IIIb	Public Health England	430	Iiib 61:I:Z53	0	1	1	0	0
SAL_EA2705AA	FDA00001912	Fish	frozen anchovy fish	2003	Asia	Vietnam	IIIb	Food and Drug Administration (US)	430	Iiib 61:I:Z53	0	1	1	0	0
SAL_RA0453AA	465519	Human	human; Homo sapiens	2017	Europe	United Kingdom	IIIb	Public Health England	430	Iiib 61:I:Z53	0	0	0	0	1
SAL_QA5284AA	468927	Human	human; Homo sapiens	2017	Europe	United Kingdom	IIIb	Public Health England	430	Iiib 61:I:Z53	0	0	0	0	1
SAL_MA2158AA	353888	Human	Faeces	2017	Europe	United Kingdom	IIIb	Public Health England	430	Iiib 61:I:Z53	0	1	1	0	0
SAL_MA2408AA	377315	ND	ND	2017	Europe	United Kingdom	IIIb	Public Health England	430	Iiib 61:I:Z53	0	1	1	0	1
SAL_MA2380AA	275954	Human	human; Homo sapiens	2016	Europe	United Kingdom	IIIb	Public Health England	430	Iiib 61:I:Z53	1	1	1	0	0
SAL_EA7719AA	1852	Human	Human; Homo sapiens		Europe	United Kingdom	IIIb	Public Health England	430	Iiib 61:I:Z53	1	1	1	0	0
SAL_MA1926AA	408447	Human	human; Homo sapiens	2017	Europe	United Kingdom	IIIb	Public Health England	430	Iiib 61:I:Z53	1	1	1	0	0
SAL_MA1953AA	408826	Human	human; Homo sapiens	2017	Europe	United Kingdom	IIIb	Public Health England	430	Iiib 61:I:Z53	1	1	1	0	0
SAL_MA2108AA	274302	Human	human; Homo sapiens	2016	Europe	United Kingdom	IIIb	Public Health England	430	Iiib 61:I:Z53	1	1	1	0	0
SAL_MA2130AA	402851	Human	Faeces	2017	Europe	United Kingdom	IIIb	Public Health England	430	Iiib 61:I:Z53	1	1	1	0	0
SAL_MA5864AA	195719	Human	Faeces	2015	Europe	United Kingdom	IIIb	Public Health England (M.Chattaway)	430	Iiib 61:I:Z53	1	1	1	0	0
SAL_CA4490AA	65346	Human	Human; Homo sapiens	2014	Europe	United Kingdom	IIIb	Public Health England - Gastrointestinal Bacteria Reference Unit	432	Arizonae	1	0	0	0	0
SAL_CA8383AA	WAPHL_SAL-A00664	Soil/Dust	meat slaughter house swabs	2014	North America	United States	IIIb	Food and Drug Administration - Center for Food Safety and Applied Nutrition (US)	432	Arizonae	1	0	0	0	0
SAL_DA2665AA	MDH-2014-00528	Ovine	Ovine Abscess	2003	North America	United States	IIIb	Food and Drug Administration - Center for Food Safety and Applied Nutrition (US)	432	Arizonae	1	0	0	0	0
SAL_FA5696AA	FDA00001129	Dairy	roquefort cheese	2007	Europe	France	IIIb	Food and Drug Administration - Center for Food Safety and Applied Nutrition (US)	432	Arizonae	1	0	0	0	0
SAL_FA7309AA	MS150328	Human		2015	Europe	Ireland	IIIb	NSSLRL	432	Arizonae	1	0	0	0	0
SAL_GA3555AA	BCW_2777	Ovine	Sheep	2009	Europe	Denmark	IIIb	University College Dublin - 100K Genome Project	432	Arizonae	1	0	0	0	0
SAL_HA4672AA	18902	Human	Homo sapiens		North America	Canada	IIIb	National Microbiology Laboratory	432	Arizonae	1	0	0	0	0
SAL_IA6976AA	MS150328	Human	Homo sapiens; Human	2015	Europe	Ireland	IIIb	University Hospital Galway	432	Arizonae	1	0	0	0	0
SAL_KA1973AA	PNUSAS016723				North America	United States	IIIb	Center for Diease Control and Prevention - Enteric Diseases Laboratory Branch (US)	432	Arizonae	1	0	0	0	0
SAL_LA6048AA	FSIS11704450	Bovine	comminuted beef	2017	North America	United States	IIIb	Department of Agriculture - Food Safety and Inspection Service (US)	432	Arizonae	1	0	0	0	0
SAL_MA1818AA	210005	Human	human; Homo sapiens	2016	Europe	United Kingdom	IIIb	Public Health England	432	Arizonae	1	0	0	0	0
SAL_MA1969AA	208772	Human	human; Homo sapiens	2016	Europe	United Kingdom	IIIb	Public Health England	432	Arizonae	1	0	0	0	0
SAL_MA2348AA	376178	Human	human; Homo sapiens	2017	Europe	United Kingdom	IIIb	Public Health England	432	Arizonae	0	0	0	0	0
SAL_NA2039AA	33-9-8101301	Ovine		2017	Europe	United Kingdom	IIIb	D. Brown (Scotland)	432	Arizonae	1	0	0	0	0
SAL_NA2060AA	33-30-8101332	Ovine		2017	Europe	United Kingdom	IIIb	D. Brown (Scotland)	432	Arizonae	1	0	0	0	0
SAL_NA5082AA	452470	ND		2017	Europe	United Kingdom	IIIb	Public Health England (M.Chattaway)	432	Arizonae	1	0	0	0	0
SAL_NA6643AA	02-9-18.8100028				Europe	United Kingdom	IIIb	D. Brown (Scotland)	432	Arizonae	1	0	0	0	0
SAL_NA9724AA	6-1-8100092				Europe	United Kingdom	IIIb	D. Brown (Scotland)	432	Arizonae	1	0	0	0	0
SAL_OA0438AA	481461	Human	Faeces	2005	Europe	United Kingdom	IIIb	Public Health England (M.Chattaway)	432	Arizonae	1	0	0	0	0
SAL_OA0439AA	481462	Human	Faeces	2005	Europe	United Kingdom	IIIb	Public Health England (M.Chattaway)	432	Arizonae	1	0	0	0	0
SAL_OA1860AA	482135	ND		2005	Europe	United Kingdom	IIIb	Public Health England (M.Chattaway)	432	Arizonae	0	0	0	0	0
SAL_QA1866AA	481461	Human	human; Homo sapiens	2005	Europe	United Kingdom	IIIb	Public Health England	432	Arizonae	1	0	0	0	0
SAL_RA0737AA	520526	Human	human; Homo sapiens	2018	Europe	United Kingdom	IIIb	Public Health England	432	Arizonae	1	0	0	0	0
SAL_BA7596AA	34145	Human	Human; Homo sapiens	2014	Europe	United Kingdom	IIIb	Public Health England - Gastrointestinal Bacteria Reference Unit	432	Arizonae	1	0	0	0	0
SAL_DA1304AA	H132860564	ND	ND	2013			IIIb	Public Health England - Gastrointestinal Bacteria Reference Unit	432	Arizonae	0	0	0	0	0
SAL_JA7831AA	365852	Human	human; Homo sapiens	2017	Europe	United Kingdom	IIIb	Public Health England	432	Arizonae	1	0	0	0	0
SAL_MA5848AA	160775	Human	Faeces	2015	Europe	United Kingdom	IIIb	Public Health England (M.Chattaway)	432	Arizonae	1	0	0	0	0
SAL_NA2051AA	33-22-8101314	Ovine		2017	Europe	United Kingdom	IIIb	D. Brown (Scotland)	432	Arizonae	1	0	0	0	0
SAL_NA4980AA	01-2-17.8101400				Europe	United Kingdom	IIIb	D. Brown (Scotland)	432	Arizonae	1	0	0	0	0
SAL_NA9728AA	6-7-8100098				Europe	United Kingdom	IIIb	D. Brown (Scotland)	432	Arizonae	1	0	0	0	0
SAL_NA9735AA	6-2-8100093				Europe	United Kingdom	IIIb	D. Brown (Scotland)	432	Arizonae	1	0	0	0	0
SAL_OA1747AA	8-21-18-8100136-J				Europe	United Kingdom	IIIb	D. Brown (Scotland)	432	Arizonae	1	0	0	0	0
SAL_OA3789AA	9-13-18-8100148-P			2018	Europe	United Kingdom	IIIb	D. Brown (Scotland)	432	Arizonae	1	0	0	0	0
SAL_RA3369AA	481462	Human	human; Homo sapiens	2005	Europe	United Kingdom	IIIb	Public Health England	432	Arizonae	1	0	0	0	0
SAL_RA6555AA	452470	ND	environmental	2017	Europe	United Kingdom	IIIb	Public Health England	432	Arizonae	1	0	0	0	0
SAL_MA2398AA	272459	Human	human; Homo sapiens	2016	Europe	United Kingdom	IIIb	Public Health England	439	Arizonae	1	0	0	0	0
SAL_QA2746AA	271331	Human	human; Homo sapiens	2016	Europe	United Kingdom	IIIb	Public Health England	439	Arizonae	1	0	0	0	0
SAL_CA3218AA	90468	Human	Human; Homo sapiens	2015	Europe	United Kingdom	IIIb	Public Health England - Gastrointestinal Bacteria Reference Unit	439	Arizonae	1	0	0	0	0
SAL_JA4426AA	1742/76	Human			Europe	France	IIIb	F.X.Weill, Institut Pasteur	439	Arizonae	1	0	0	0	0
SAL_FA5521AA	PNUSAS001898	ND			North America	United States	IIIb	Centers for Disease Control and Prevention - PulseNet	574	Arizonae	1	0	0	1	1
SAL_LA4234AA	FDA00004675	Soil/Dust	environmental swab	2011	North America	United States	IIIb	Food and Drug Administration (US)	574	Arizonae	1	0	0	1	1
SAL_MA2008AA	313181	Human	human; Homo sapiens	2016	Europe	United Kingdom	IIIb	Public Health England	574	Arizonae	1	0	0	1	1
SAL_MA5820AA	118895	Human	Faeces	2015	Europe	United Kingdom	IIIb	Public Health England (M.Chattaway)	574	Arizonae	1	0	0	1	1
SAL_QA5215AA	118895	Human	human; Homo sapiens	2015	Europe	United Kingdom	IIIb	Public Health England	574	Arizonae	1	0	0	1	1
SAL_RA1048AA	420565	Human	human; Homo sapiens	2017	Europe	United Kingdom	IIIb	Public Health England	574	Arizonae	1	0	0	1	1
SAL_CA3389AA	13434	Human	Human; Homo sapiens	2014	Europe	United Kingdom	IIIb	Public Health England - Gastrointestinal Bacteria Reference Unit	574	Arizonae	1	0	0	1	1
SAL_CA4256AA	23518	Human	Human; Homo sapiens	2014	Europe	United Kingdom	IIIb	Public Health England - Gastrointestinal Bacteria Reference Unit	574	Arizonae	1	0	0	1	1
SAL_MA5822AA	120598	Human	Faeces	2015	Europe	United Kingdom	IIIb	Public Health England (M.Chattaway)	574	Arizonae	1	0	0	1	1
SAL_MA5865AA	196407	Human	Faeces	2015	Europe	United Kingdom	IIIb	Public Health England (M.Chattaway)	574	Arizonae	1	0	0	1	1
SAL_PA8378AA	414578	Human	human; Homo sapiens	2017	Europe	United Kingdom	IIIb	Public Health England	574	Arizonae	1	0	0	1	1
SAL_QA5054AA	196407	Human	human; Homo sapiens	2015	Europe	United Kingdom	IIIb	Public Health England	574	Arizonae	1	0	0	1	1
SAL_RA2662AA	120598	Human	human; Homo sapiens	2015	Europe	United Kingdom	IIIb	Public Health England	574	Arizonae	1	0	0	1	1
SAL_BA7943AA	94085	Human	Human; Homo sapiens	2015	Europe	United Kingdom	IIIb	Public Health England - Gastrointestinal Bacteria Reference Unit	574	Arizonae	1	0	0	1	1
SAL_BA9402AA	65108	Human	Human; Homo sapiens	2014	Europe	United Kingdom	IIIb	Public Health England - Gastrointestinal Bacteria Reference Unit	574	Arizonae	1	0	0	1	1
SAL_CA4589AA	65109	Human	Human; Homo sapiens	2014	Europe	United Kingdom	IIIb	Public Health England - Gastrointestinal Bacteria Reference Unit	574	Arizonae	1	0	0	1	1
SAL_MA2213AA	408817	Human	human; Homo sapiens	2017	Europe	United Kingdom	IIIb	Public Health England	574	Arizonae	1	0	0	1	1
SAL_MA4441AA	427586	Human	human; Homo sapiens	2017	Europe	United Kingdom	IIIb	Public Health England (M.Chattaway)	574	Arizonae	1	0	0	1	1
SAL_NA5056AA	427586	Human	Faeces	2017	Europe	United Kingdom	IIIb	Public Health England (M.Chattaway)	574	Arizonae	1	0	0	1	1
SAL_MA1850AA	273598	Human	human; Homo sapiens	2016	Europe	United Kingdom	IIIb	Public Health England	644	Iiib 61:I:Z53	1	1	1	0	1
SAL_CA5288AA	43409	Human	Human; Homo sapiens	2014	Europe	United Kingdom	IIIb	Public Health England - Gastrointestinal Bacteria Reference Unit	644	Iiib 61:I:Z53	1	1	1	0	0
SAL_CA2746AA	84418	ND	Other	2015	Europe	United Kingdom	IIIb	Public Health England - Gastrointestinal Bacteria Reference Unit	644	Iiib 61:I:Z53	1	1	1	0	0
SAL_DA8576AA	FSE0035	ND	environmental sample	2011	North America	Mexico	IIIb	Food and Drug Administration - Center for Food Safety and Applied Nutrition (US)	644	Iiib 61:I:Z53	1	1	1	0	0
SAL_CA2401AA	90454	ND	Other	2015	Europe	United Kingdom	IIIb	Public Health England - Gastrointestinal Bacteria Reference Unit	644	Iiib 61:I:Z53	1	1	1	0	0
SAL_DA1341AA	H124580305	Other Mammal	ND	2012			IIIb	Public Health England - Gastrointestinal Bacteria Reference Unit	645	Iiib 61:I:Z53	1	0	0	1	0
SAL_EA5548AA	MOD1-Reptile-02a	Reptile	Chlamydosaurus kingii; Frilled lizard	1998	North America	United States	IIIb	Food and Drug Administration - Center for Food Safety and Applied Nutrition (US)	645	Iiib 61:I:Z53	1	0	0	1	1
SAL_MA2336AA	428149	Human	human; Homo sapiens	2017	Europe	United Kingdom	IIIb	Public Health England (M.Chattaway)	645	Iiib 61:I:Z53	1	0	0	1	1
SAL_MA5904AA	266925	Human	Faeces	2016	Europe	United Kingdom	IIIb	Public Health England (M.Chattaway)	645	Iiib 61:I:Z53	1	0	0	1	1
SAL_NA5057AA	428149	Human	Faeces	2017	Europe	United Kingdom	IIIb	Public Health England (M.Chattaway)	645	Iiib 61:I:Z53	1	0	0	1	1
SAL_RA0407AA	266925	Human	human; Homo sapiens	2016	Europe	United Kingdom	IIIb	Public Health England	645	Iiib 61:I:Z53	1	0	0	1	1
SAL_EA7206AA	98234	Human	Human; Homo sapiens		Europe	United Kingdom	IIIb	Public Health England	645	Iiib 61:I:Z53	1	0	0	1	0
SAL_GA7008AA	CFSAN045036	Soil/Dust	Environmental (Streams)	2013	North America	United States	IIIb	Food and Drug Administration - Center for Food Safety and Applied Nutrition (US)	871	Iiib 61:I:Z53	0	0	0	0	1
SAL_GA7092AA	CFSAN044951	Water	Environmental (Pond)	2013	North America	United States	IIIb	Food and Drug Administration - Center for Food Safety and Applied Nutrition (US)	871	Iiib 61:I:Z53	0	0	0	0	1
SAL_BA7455AA	95008	ND	Other	2015	Europe	United Kingdom	IIIb	Public Health England - Gastrointestinal Bacteria Reference Unit	871	Iiib 61:I:Z53	1	0	0	0	1
SAL_DA3629AA	CFSAN008700	Water	water, stream	2012	North America	United States	IIIb	Food and Drug Administration - Center for Food Safety and Applied Nutrition (US)	871	Iiib 61:I:Z53	1	0	0	0	1
SAL_GA5497AA	CFSAN039256	Water	ND	2015	North America	United States	IIIb	Food and Drug Administration - Center for Food Safety and Applied Nutrition (US)	871	Iiib 61:I:Z53	1	0	0	0	1
SAL_GA7006AA	CFSAN045038	Soil/Dust	Environmental (Streams)	2013	North America	United States	IIIb	Food and Drug Administration - Center for Food Safety and Applied Nutrition (US)	871	Iiib 61:I:Z53	0	0	0	0	1
SAL_BA9267AA	CFSAN002859	Reptile	Snake (cloaca); snake	2007	North America	United States	IIIb	Food and Drug Administration - Center for Food Safety and Applied Nutrition (US)	871	Iiib 61:I:Z53	1	0	0	0	1
SAL_DA3630AA	CFSAN008697	Water	water, stream	2012	North America	United States	IIIb	Food and Drug Administration - Center for Food Safety and Applied Nutrition (US)	871	Iiib 61:I:Z53	1	0	0	0	1
SAL_DA3705AA	CFSAN008698	Water	water, stream	2012	North America	United States	IIIb	Food and Drug Administration - Center for Food Safety and Applied Nutrition (US)	871	Iiib 61:I:Z53	1	0	0	0	1
SAL_DA3721AA	CFSAN008696	Water	water, stream	2012	North America	United States	IIIb	Food and Drug Administration - Center for Food Safety and Applied Nutrition (US)	871	Iiib 61:I:Z53	1	0	0	0	1
SAL_EA0576AA	FL_FLDACS-12104	Plant	cilantro	2011	North America	United States	IIIb	Food and Drug Administration - Center for Food Safety and Applied Nutrition (US)	871	Iiib 61:I:Z53	1	0	0	0	1
SAL_MA2048AA	216314	Human	human; Homo sapiens	2016	Europe	United Kingdom	IIIb	Public Health England	876	Iiib 61:I:Z53	0	1	1	0	1
SAL_QA8201AA	481503	Human	human; Homo sapiens	2018	Europe	United Kingdom	IIIb	Public Health England	876	Iiib 61:I:Z53	0	1	1	0	1
SAL_BA3532AA	CFSAN024558	Water	ND	2012	North America	Mexico	IIIb	Food and Drug Administration - Center for Food Safety and Applied Nutrition (US)	876	Iiib 61:I:Z53	1	1	1	0	1
SAL_BA9312AA	84419	ND	Other	2015	Europe	United Kingdom	IIIb	Public Health England - Gastrointestinal Bacteria Reference Unit	876	Iiib 61:I:Z53	1	1	1	0	1
SAL_CA2614AA	89945	ND	Other	2015	Europe	United Kingdom	IIIb	Public Health England - Gastrointestinal Bacteria Reference Unit	876	Iiib 61:I:Z53	1	1	1	0	1
SAL_DA3078AA	CFSAN024130	Water	ND	2014	North America	United States	IIIb	Food and Drug Administration - Center for Food Safety and Applied Nutrition (US)	876	Iiib 61:I:Z53	1	1	1	0	1
SAL_GA3760AA	678-94	Human	Homo sapiens; Human	1984	North America	United States	IIIb	University College Dublin - 100K Genome Project	876	Iiib 61:I:Z53	1	0	0	0	1
SAL_GA7129AA	CFSAN044910	Water	Environmental (Pond)	2012	North America	United States	IIIb	Food and Drug Administration - Center for Food Safety and Applied Nutrition (US)	876	Iiib 61:I:Z53	1	1	1	0	1
SAL_LA6074AA	SARC8	Human	human; Homo sapiens	1984	North America	United States	IIIb	Food and Drug Administration - Center for Food Safety and Applied Nutrition (US)	876	Iiib 61:I:Z53	1	0	0	0	1
SAL_MA5891AA	253903	Human	Faeces	2016	Europe	United Kingdom	IIIb	Public Health England (M.Chattaway)	876	Iiib 61:I:Z53	1	1	1	0	1
SAL_NA5070AA	442708	Human	Faeces	2017	Europe	United Kingdom	IIIb	Public Health England (M.Chattaway)	876	Iiib 61:I:Z53	1	1	1	0	1
SAL_NA5073AA	443562	Human	Faeces	2017	Europe	United Kingdom	IIIb	Public Health England (M.Chattaway)	876	Iiib 61:I:Z53	1	1	1	0	1
SAL_PA7764AA	443562	Human	human; Homo sapiens	2017	Europe	United Kingdom	IIIb	Public Health England	876	Iiib 61:I:Z53	1	1	1	0	1
SAL_QA2469AA	442708	Human	human; Homo sapiens	2017	Europe	United Kingdom	IIIb	Public Health England	876	Iiib 61:I:Z53	1	1	1	0	1
SAL_MA3954AA	421600	Human	Faeces	2017	Europe	United Kingdom	IIIb	Public Health England (M.Chattaway)	876	Iiib 61:I:Z53	0	1	1	0	0
SAL_MA5997AA	421600	Human	Faeces	2017	Europe	United Kingdom	IIIb	Public Health England (M.Chattaway)	876	Iiib 61:I:Z53	0	1	1	0	0
SAL_JA4422AA	Pc 155/60			1944	North America	United States	IIIb	F.X.Weill, Institut Pasteur	1195	Iiib 61:I:Z53	1	1	1	0	1
SAL_CA5255AA	70652	Human	Human; Homo sapiens	2014	Europe	United Kingdom	IIIb	Public Health England - Gastrointestinal Bacteria Reference Unit	1195	Iiib 61:I:Z53	1	1	1	0	1
SAL_DA1038AA	H132020513	Human	Human; Homo sapiens	2013	Europe	United Kingdom	IIIb	Public Health England - Gastrointestinal Bacteria Reference Unit	1195	Iiib 61:I:Z53	1	1	1	0	1
SAL_MA1990AA	208745	Human	human; Homo sapiens	2016	Europe	United Kingdom	IIIb	Public Health England	1195	Iiib 61:I:Z53	1	1	1	0	1
SAL_MA2156AA	328677	Human	human; Homo sapiens	2016	Europe	United Kingdom	IIIb	Public Health England	1195	Iiib 61:I:Z53	1	1	1	0	1
SAL_MA2208AA	363643	Human	Faeces	2017	Europe	United Kingdom	IIIb	Public Health England	1195	Iiib 61:I:Z53	1	1	1	0	1
SAL_NA5080AA	451937	Human	Faeces	2017	Europe	United Kingdom	IIIb	Public Health England (M.Chattaway)	1195	Iiib 61:I:Z53	1	1	1	0	1
SAL_QA6633AA	451937	Human	human; Homo sapiens	2017	Europe	United Kingdom	IIIb	Public Health England	1195	Iiib 61:I:Z53	1	1	1	0	1
SAL_JA1434AA	NSUOC-0297-W6H	Water	WATER	2016	North America	United States	IIIb	Food and Drug Administration - Center for Food Safety and Applied Nutrition (US)	1195	Iiib 61:I:Z53	1	1	1	0	0
SAL_JA5222AA	2015K-1072				North America	United States	IIIb	Center for Diease Control and Prevention - Enteric Diseases Laboratory Branch (US)	1195	Iiib 61:I:Z53	1	1	1	0	0
SAL_MA5831AA	140237	Human	Faeces	2015	Europe	United Kingdom	IIIb	Public Health England (M.Chattaway)	1195	Iiib 61:I:Z53	1	1	1	0	0
SAL_QA1799AA	140237	Human	human; Homo sapiens	2015	Europe	United Kingdom	IIIb	Public Health England	1195	Iiib 61:I:Z53	1	1	1	0	0
SAL_DA1440AA	H132560444	Human	Human; Homo sapiens	2013	Europe	United Kingdom	IIIb	Public Health England - Gastrointestinal Bacteria Reference Unit	1256		1	1	1	1	1
SAL_EA7069AA	15248	Human	Human; Homo sapiens		Europe	United Kingdom	IIIb	Public Health England	1256		1	1	1	1	1
SAL_FA4093AA	116576	Human	Human; Homo sapiens	2015	Europe	United Kingdom	IIIb	Public Health England	1256		1	1	1	1	1
SAL_JA6496AA	357760	Human	human; Homo sapiens	2017	Europe	United Kingdom	IIIb	Public Health England	1256		1	0	0	1	1
SAL_MA1737AA	329862	Human	human; Homo sapiens	2016	Europe	United Kingdom	IIIb	Public Health England	1256		1	1	1	1	1
SAL_MA1893AA	399767	Human	human; Homo sapiens	2017	Europe	United Kingdom	IIIb	Public Health England	1256		1	1	1	1	1
SAL_MA2190AA	385879	Human	human; Homo sapiens	2017	Europe	United Kingdom	IIIb	Public Health England	1256		1	1	1	1	1
SAL_MA5828AA	135048	Human	Faeces	2015	Europe	United Kingdom	IIIb	Public Health England (M.Chattaway)	1256		1	1	1	1	1
SAL_MA5890AA	253347	Human		2016	Europe	United Kingdom	IIIb	Public Health England (M.Chattaway)	1256		1	1	1	1	1
SAL_NA5071AA	443556	Human		2017	Europe	United Kingdom	IIIb	Public Health England (M.Chattaway)	1256		1	1	1	1	1
SAL_QA2170AA	524789	Human	human; Homo sapiens	2018	Europe	United Kingdom	IIIb	Public Health England	1256		1	1	1	1	1
SAL_BA7586AA	67548	Human	Human; Homo sapiens	2014	Europe	United Kingdom	IIIb	Public Health England - Gastrointestinal Bacteria Reference Unit	1256		1	1	1	1	1
SAL_CA0036AA	72328	Human	Human; Homo sapiens	2014	Europe	United Kingdom	IIIb	Public Health England - Gastrointestinal Bacteria Reference Unit	1256		1	1	1	1	1
SAL_CA2984AA	65117	Human	Human; Homo sapiens	2014	Europe	United Kingdom	IIIb	Public Health England - Gastrointestinal Bacteria Reference Unit	1256		1	1	1	1	1
SAL_CA5242AA	71531	Human	Human; Homo sapiens	2014	Europe	United Kingdom	IIIb	Public Health England - Gastrointestinal Bacteria Reference Unit	1256		1	1	1	1	1
SAL_DA1347AA	H130240128	Human	Human; Homo sapiens	2013	Europe	United Kingdom	IIIb	Public Health England - Gastrointestinal Bacteria Reference Unit	1256		1	1	1	1	1
SAL_DA1353AA	H132720076	Human	Human; Homo sapiens	2013	Europe	United Kingdom	IIIb	Public Health England - Gastrointestinal Bacteria Reference Unit	1256		1	1	1	1	1
SAL_DA1359AA	H130960208	Human	Human; Homo sapiens	2013	Europe	United Kingdom	IIIb	Public Health England - Gastrointestinal Bacteria Reference Unit	1256		1	1	1	1	1
SAL_DA1437AA	H131960205	Human	Human; Homo sapiens	2013	Europe	United Kingdom	IIIb	Public Health England - Gastrointestinal Bacteria Reference Unit	1256		1	1	1	1	1
SAL_IA1830AA	287737	Human	Human; Homo sapiens	2016	Europe	United Kingdom	IIIb	Public Health England	1256		1	1	1	1	1
SAL_JA5766AA	341257	Human	human; Homo sapiens	2017	Europe	United Kingdom	IIIb	Public Health England	1256		1	1	1	1	1
SAL_KA3135AA	FDA00001062	Soil/Dust	environmental swabs and vials	2007	North America	United States	IIIb	Food and Drug Administration - Center for Food Safety and Applied Nutrition (US)	1256		1	1	1	1	1
SAL_MA1815AA	362070	Human	human; Homo sapiens	2017	Europe	United Kingdom	IIIb	Public Health England	1256		1	1	1	1	1
SAL_MA1885AA	412006	Human	human; Homo sapiens	2017	Europe	United Kingdom	IIIb	Public Health England	1256		1	1	1	1	1
SAL_MA1910AA	315161	Human	human; Homo sapiens	2016	Europe	United Kingdom	IIIb	Public Health England	1256		1	1	1	1	1
SAL_MA1924AA	391772	Human	human; Homo sapiens	2017	Europe	United Kingdom	IIIb	Public Health England	1256		1	1	1	1	1
SAL_MA1952AA	313304	Human	human; Homo sapiens	2016	Europe	United Kingdom	IIIb	Public Health England	1256		1	1	1	1	1
SAL_MA2062AA	322462	Human	human; Homo sapiens	2016	Europe	United Kingdom	IIIb	Public Health England	1256		1	1	1	1	1
SAL_MA2080AA	311458	Human	human; Homo sapiens	2016	Europe	United Kingdom	IIIb	Public Health England	1256		1	1	1	1	1
SAL_MA2327AA	389709	Human	human; Homo sapiens	2017	Europe	United Kingdom	IIIb	Public Health England	1256		1	1	1	1	1
SAL_MA4001AA	242419	Human	Faeces	2016	Europe	United Kingdom	IIIb	Public Health England	1256		1	1	1	1	1
SAL_MA5863AA	195565	Human	Faeces	2015	Europe	United Kingdom	IIIb	Public Health England (M.Chattaway)	1256		1	1	1	1	1
SAL_MA5866AA	202250	Human	Faeces	2015	Europe	United Kingdom	IIIb	Public Health England (M.Chattaway)	1256		1	1	1	1	1
SAL_PA8347AA	202250	Human	human; Homo sapiens	2015	Europe	United Kingdom	IIIb	Public Health England	1256		1	1	1	1	1
SAL_RA0822AA	195565	Human	human; Homo sapiens	2015	Europe	United Kingdom	IIIb	Public Health England	1256		1	1	1	1	1
SAL_GA3763AA	128-87	Human	Homo sapiens; Human	1987	North America	United States	IIIb	University College Dublin - 100K Genome Project	1256		1	1	1	0	1
SAL_MA1933AA	256094	Human	human; Homo sapiens	2016	Europe	United Kingdom	IIIb	Public Health England	1256		1	1	1	0	1
SAL_DA1696AA	POR1-0022	Swine	feces; Sus scrofa	2014	North America	United States	IIIb	Food and Drug Administration - Center for Food Safety and Applied Nutrition (US)	1256		1	1	1	0	1
SAL_CA4041AA	36985	Human	Human; Homo sapiens	2014	Europe	United Kingdom	IIIb	Public Health England - Gastrointestinal Bacteria Reference Unit	1256		1	1	1	0	1
SAL_JA6556AA	2011K-0661				North America	United States	IIIb	Centers for Disease Control and Prevention - PulseNet	1262	Iiib 61:I:Z53	1	0	0	1	0
SAL_MA5819AA	116580	Human	Faeces	2015	Europe	United Kingdom	IIIb	Public Health England (M.Chattaway)	1262	Iiib 61:I:Z53	1	0	0	1	0
SAL_JA0479AA	ADRDL-1047	Reptile	Reptile Lung (Reptilia)	2002	North America	United States	IIIb	Food and Drug Administration - Center for Food Safety and Applied Nutrition (US)	1262	Iiib 61:I:Z53	1	0	0	1	1
SAL_LA6703AA	PNUSAS023177				North America	United States	IIIb	Center for Diease Control and Prevention - Enteric Diseases Laboratory Branch (US)	1262	Iiib 61:I:Z53	1	0	0	1	0
SAL_QA2020AA	187491	Human	human; Homo sapiens	2015	Europe	United Kingdom	IIIb	Public Health England	1262	Iiib 61:I:Z53	1	0	0	1	0
SAL_RA0802AA	116580	Human	human; Homo sapiens	2015	Europe	United Kingdom	IIIb	Public Health England	1262	Iiib 61:I:Z53	1	0	0	1	0
SAL_MA1829AA	260052	Human	human; Homo sapiens	2016	Europe	United Kingdom	IIIb	Public Health England	1262	Iiib 61:I:Z53	0	0	0	1	0
SAL_IA9856AA	PNUSAS009284				North America	United States	IIIb	Center for Diease Control and Prevention - Enteric Diseases Laboratory Branch (US)	1264	Iiib 61:I:Z53	0	0	0	0	1
SAL_HA4518AA	CFSAN035959	Water	ND	2015	North America	United States	IIIb	Food and Drug Administration - Center for Food Safety and Applied Nutrition (US)	1264	Iiib 61:I:Z53	0	0	0	0	0
SAL_JA6555AA	2015K-1336				North America	United States	IIIb	Centers for Disease Control and Prevention - PulseNet	1264	Iiib 61:I:Z53	0	0	0	0	0
SAL_BA8062AA	69909	Human	Human; Homo sapiens	2014	Europe	United Kingdom	IIIb	Public Health England - Gastrointestinal Bacteria Reference Unit	1264	Iiib 61:I:Z53	0	0	0	0	0
SAL_GA3762AA	159-87	Human	Homo sapiens; Human	1987	North America	United States	IIIb	University College Dublin - 100K Genome Project	1264	Iiib 61:I:Z53	0	0	0	0	0
SAL_GA7003AA	CFSAN045041	Water	Environmental (Pond)	2013	North America	United States	IIIb	Food and Drug Administration - Center for Food Safety and Applied Nutrition (US)	1384	Inverness	1	1	1	0	1
SAL_GA7009AA	CFSAN045035	Soil/Dust	Environmental (Fields)	2013	North America	United States	IIIb	Food and Drug Administration - Center for Food Safety and Applied Nutrition (US)	1384	Inverness	1	1	1	0	1
SAL_GA7020AA	CFSAN045024	Water	Environmental (Pond)	2013	North America	United States	IIIb	Food and Drug Administration - Center for Food Safety and Applied Nutrition (US)	1384	Inverness	1	1	1	0	1
SAL_GA7024AA	CFSAN045020	Soil/Dust	Environmental (Streams)	2013	North America	United States	IIIb	Food and Drug Administration - Center for Food Safety and Applied Nutrition (US)	1384	Inverness	1	1	1	0	1
SAL_GA7026AA	CFSAN045018	Water	Environmental (Pond)	2013	North America	United States	IIIb	Food and Drug Administration - Center for Food Safety and Applied Nutrition (US)	1384	Inverness	1	1	1	0	1
SAL_GA7031AA	CFSAN045013	Plant	Environmental (Forests)	2013	North America	United States	IIIb	Food and Drug Administration - Center for Food Safety and Applied Nutrition (US)	1384	Inverness	1	1	1	0	1
SAL_GA7032AA	CFSAN045012	Plant	Environmental (Forests)	2013	North America	United States	IIIb	Food and Drug Administration - Center for Food Safety and Applied Nutrition (US)	1384	Inverness	1	1	1	0	1
SAL_GA7097AA	CFSAN044946	Water	Environmental (Pond)	2013	North America	United States	IIIb	Food and Drug Administration - Center for Food Safety and Applied Nutrition (US)	1384	Inverness	1	1	1	0	1
SAL_GA7131AA	CFSAN044908	Water	Environmental (Pond)	2012	North America	United States	IIIb	Food and Drug Administration - Center for Food Safety and Applied Nutrition (US)	1384	Inverness	1	1	1	0	1
SAL_MA5817AA	115989	Human	Faeces	2015	Europe	United Kingdom	IIIb	Public Health England (M.Chattaway)	1845	Arizonae	1	1	1	1	1
SAL_QA7424AA	115989	Human	human; Homo sapiens	2015	Europe	United Kingdom	IIIb	Public Health England	1845	Arizonae	1	1	1	1	1
SAL_JA9983AA	PNUSAS015778				North America	United States	IIIb	Center for Diease Control and Prevention - Enteric Diseases Laboratory Branch (US)	1845	Arizonae	1	1	1	0	0
SAL_NA5058AA	432229	Human	Faeces	2017	Europe	United Kingdom	IIIb	Public Health England (M.Chattaway)	1845	Arizonae	1	1	1	0	1
SAL_RA7405AA	432229	Human	human; Homo sapiens	2017	Europe	United Kingdom	IIIb	Public Health England	1845	Arizonae	1	1	1	0	1
SAL_MA1891AA	429170	Human	human; Homo sapiens	2017	Europe	United Kingdom	IIIb	Public Health England	1845	Arizonae	1	1	1	0	1
SAL_MA2083AA	318602	Human	human; Homo sapiens	2016	Europe	United Kingdom	IIIb	Public Health England	1845	Arizonae	1	1	1	0	1
SAL_MA5933AA	306714	Human	Faeces	2016	Europe	United Kingdom	IIIb	Public Health England (M.Chattaway)	1845	Arizonae	1	1	1	0	1
SAL_QA5770AA	306714	Human	human; Homo sapiens	2016	Europe	United Kingdom	IIIb	Public Health England	1845	Arizonae	1	1	1	0	1
SAL_QA4620AA	FDA00001208	Plant	piriyan chilly powder	2008	Asia	India	IIIb	FDA Center for Food Safety and Applied Nutrition	1848	Iiib 61:I:Z53	0	1	1	1	1
SAL_QA9494AA	484118	Human	human; Homo sapiens	2018	Europe	United Kingdom	IIIb	Public Health England	1848	Iiib 61:I:Z53	0	0	0	1	1
SAL_MA2166AA	383910	Human	human; Homo sapiens	2017	Europe	United Kingdom	IIIb	Public Health England	1848	Iiib 61:I:Z53	0	0	0	1	1
SAL_BA7841AA	22235	Human	Human; Homo sapiens	2014	Europe	United Kingdom	IIIb	Public Health England - Gastrointestinal Bacteria Reference Unit	1848	Iiib 61:I:Z53	0	1	1	0	1
SAL_CA1507AA	72298	Human	Human; Homo sapiens	2014	Europe	United Kingdom	IIIb	Public Health England - Gastrointestinal Bacteria Reference Unit	1848	Iiib 61:I:Z53	0	1	1	0	0
SAL_DA1513AA	H131520473	Human	Human; Homo sapiens	2013	Europe	United Kingdom	IIIb	Public Health England - Gastrointestinal Bacteria Reference Unit	1848	Iiib 61:I:Z53	0	1	1	0	0
SAL_DA1517AA	H131340576	Human	Human; Homo sapiens	2013	Europe	United Kingdom	IIIb	Public Health England - Gastrointestinal Bacteria Reference Unit	1848	Iiib 61:I:Z53	0	1	1	0	0
SAL_DA1521AA	H132520614	Human	Human; Homo sapiens	2013	Europe	United Kingdom	IIIb	Public Health England - Gastrointestinal Bacteria Reference Unit	1848	Iiib 61:I:Z53	0	1	1	0	0
SAL_DA1528AA	H130940703	Human	Human; Homo sapiens	2013	Europe	United Kingdom	IIIb	Public Health England - Gastrointestinal Bacteria Reference Unit	1848	Iiib 61:I:Z53	0	1	1	0	0
SAL_FA4366AA	129501	Human	Human; Homo sapiens	2015	Europe	United Kingdom	IIIb	Public Health England	1848	Iiib 61:I:Z53	0	1	1	0	0
SAL_HA5581AA	L00633-14						IIIb	The Wellcome Trust Sanger Institute	1848	Iiib 61:I:Z53	0	1	1	0	0
SAL_JA5813AA	PNUSAS011896	ND			North America	United States	IIIb	Centers for Disease Control and Prevention - PulseNet	1848	Iiib 61:I:Z53	0	1	1	0	0
SAL_JA8104AA	335240	Human	human; Homo sapiens	2017	Europe	United Kingdom	IIIb	Public Health England	1848	Iiib 61:I:Z53	0	1	1	0	0
SAL_MA2223AA	389597	Human	human; Homo sapiens	2017	Europe	United Kingdom	IIIb	Public Health England	1848	Iiib 61:I:Z53	0	1	1	0	0
SAL_MA5821AA	120311	Human	Faeces	2015	Europe	United Kingdom	IIIb	Public Health England (M.Chattaway)	1848	Iiib 61:I:Z53	0	1	1	0	0
SAL_MA5959AA	353882	Human	Faeces	2017	Europe	United Kingdom	IIIb	Public Health England (M.Chattaway)	1848	Iiib 61:I:Z53	0	1	1	0	0
SAL_PA9700AA	118944	Human	human; Homo sapiens	2015	Europe	United Kingdom	IIIb	Public Health England	1848	Iiib 61:I:Z53	0	1	1	0	0
SAL_PA9949AA	456151	Human	human; Homo sapiens	2017	Europe	United Kingdom	IIIb	Public Health England	1848	Iiib 61:I:Z53	0	1	1	0	0
SAL_QA0851AA	510173	Human	human; Homo sapiens	2018	Europe	United Kingdom	IIIb	Public Health England	1848	Iiib 61:I:Z53	0	1	1	0	0
SAL_QA7278AA	465605	Human	human; Homo sapiens	2017	Europe	United Kingdom	IIIb	Public Health England	1848	Iiib 61:I:Z53	0	1	1	0	0
SAL_JA5210AA	2015K-0157	ND			North America	United States	IIIb	Center for Diease Control and Prevention - Enteric Diseases Laboratory Branch (US)	1851		1	0	0	0	0
SAL_BA9696AA	89882	Human	Human; Homo sapiens	2015	Europe	United Kingdom	IIIb	Public Health England - Gastrointestinal Bacteria Reference Unit	1851		1	0	0	0	0
SAL_MA1745AA	359307	Human	human; Homo sapiens	2017	Europe	United Kingdom	IIIb	Public Health England	1851		1	0	0	0	0
SAL_MA2165AA	401697	Human	Faeces	2017	Europe	United Kingdom	IIIb	Public Health England	1851		1	0	0	0	0
SAL_MA3962AA	409963	Human	human; Homo sapiens	2017	Europe	United Kingdom	IIIb	Public Health England	1851		1	0	0	0	0
SAL_JA8009AA	343787	Human	human; Homo sapiens	2017	Europe	United Kingdom	IIIb	Public Health England	1876	Arizonae	1	1	1	0	0
SAL_MA2036AA	337090	Human	human; Homo sapiens	2017	Europe	United Kingdom	IIIb	Public Health England	1876	Arizonae	1	1	1	0	0
SAL_MA2347AA	364568	Human	human; Homo sapiens	2017	Europe	United Kingdom	IIIb	Public Health England	1876	Arizonae	1	1	1	0	0
SAL_QA7466AA	528529	Human	human; Homo sapiens	2018	Europe	United Kingdom	IIIb	Public Health England	1876	Arizonae	1	1	1	0	0
SAL_BA1671AA	CFSAN034128	Plant	coriander powder	2015	Europe	United Kingdom	IIIb	Food and Drug Administration - Center for Food Safety and Applied Nutrition (US)	1877		1	1	1	1	0
SAL_BA1713AA	FDA00001446	Plant	chilly powder	2010	Asia	India	IIIb	Food and Drug Administration - Center for Food Safety and Applied Nutrition (US)	1877		1	1	1	1	0
SAL_FA0775AA	CFSAN046589	Plant	Macadamia Nuts	2015	North America	United States	IIIb	Food and Drug Administration - Center for Food Safety and Applied Nutrition (US)	1877		1	1	1	0	0
SAL_MA2343AA	253397	Human	human; Homo sapiens	2016	Europe	United Kingdom	IIIb	Public Health England	1877		1	1	1	0	0
SAL_NA5026AA	461986	Human	Faeces	2010	Europe	United Kingdom	IIIb	Public Health England (M.Chattaway)	1877		1	1	1	0	0
SAL_MA3955AA	291777	Human	Faeces	2016	Europe	United Kingdom	IIIb	Public Health England	1877		1	1	1	0	0
SAL_MA2018AA	245477	Human	human; Homo sapiens	2016	Europe	United Kingdom	IIIb	Public Health England	2055		1	0	0	0	0
SAL_JA6569AA	2015K-0039	ND			North America	United States	IIIb	Centers for Disease Control and Prevention - PulseNet	2055		1	0	0	0	0
SAL_MA5868AA	206701	Human	Faeces	2016	Europe	United Kingdom	IIIb	Public Health England (M.Chattaway)	2055		1	0	0	0	0
SAL_NA5067AA	440799	Human	Faeces	2017	Europe	United Kingdom	IIIb	Public Health England (M.Chattaway)	2055		1	0	0	0	0
SAL_CA5092AA	70629	Human	Human; Homo sapiens	2014	Europe	United Kingdom	IIIb	Public Health England - Gastrointestinal Bacteria Reference Unit	2055		1	0	0	0	0
SAL_JA8030AA	335274	Human	human; Homo sapiens	2017	Europe	United Kingdom	IIIb	Public Health England	2055		1	0	0	0	0
SAL_MA1778AA	391309	Human	human; Homo sapiens	2017	Europe	United Kingdom	IIIb	Public Health England	2055		1	0	0	0	0
SAL_MA3982AA	365867	Human	human; Homo sapiens	2017	Europe	United Kingdom	IIIb	Public Health England	2055		1	0	0	0	0
SAL_QA3210AA	440799	Human	human; Homo sapiens	2017	Europe	United Kingdom	IIIb	Public Health England	2055		1	0	0	0	0
SAL_RA6586AA	445223	Human	human; Homo sapiens	2017	Europe	United Kingdom	IIIb	Public Health England	2055		1	0	0	0	0
SAL_CA5110AA	69694	Human	Human; Homo sapiens	2014	Europe	United Kingdom	IIIb	Public Health England - Gastrointestinal Bacteria Reference Unit	2055		1	0	0	0	0
SAL_MA1729AA	245539	Human	human; Homo sapiens	2016	Europe	United Kingdom	IIIb	Public Health England	2055		1	0	0	0	0
SAL_MA2215AA	341375	Human	Faeces	2017	Europe	United Kingdom	IIIb	Public Health England	2055		1	0	0	0	0
SAL_NA5074AA	445223	Human		2017	Europe	United Kingdom	IIIb	Public Health England (M.Chattaway)	2055		1	0	0	0	0
SAL_HA4671AA	63463	Human	Homo sapiens		North America	Canada	IIIb	National Microbiology Laboratory	2057		1	0	0	1	1
SAL_NA5044AA	462003	Human	Faeces	2013	Europe	United Kingdom	IIIb	Public Health England (M.Chattaway)	2057		1	0	0	1	1
SAL_QA6600AA	462003	Human	human; Homo sapiens	2013	Europe	United Kingdom	IIIb	Public Health England	2057		1	0	0	1	1
SAL_CA1368AA	57114	Human	Human; Homo sapiens	2014	Europe	United Kingdom	IIIb	Public Health England - Gastrointestinal Bacteria Reference Unit	2057		1	0	0	1	1
SAL_CA2899AA	69906	Human	Human; Homo sapiens	2014	Europe	United Kingdom	IIIb	Public Health England - Gastrointestinal Bacteria Reference Unit	2057		1	0	0	1	1
SAL_MA5803AA	103738	Human	Faeces	2015	Europe	United Kingdom	IIIb	Public Health England (M.Chattaway)	2057		1	0	0	1	1
SAL_QA2428AA	103738	Human	human; Homo sapiens	2015	Europe	United Kingdom	IIIb	Public Health England	2057		1	0	0	1	1
SAL_NA5084AA	453971	Human	Faeces	2017	Europe	United Kingdom	IIIb	Public Health England (M.Chattaway)	2057		1	0	0	1	1
SAL_RA8050AA	453971	Human	human; Homo sapiens	2017	Europe	United Kingdom	IIIb	Public Health England	2057		1	0	0	1	1
SAL_EA8681AA	FDA00001215	Water	well water	2008	North America	Mexico	IIIb	Food and Drug Administration - Center for Food Safety and Applied Nutrition (US)	2374	Iiib 61:I:Z53	1	1	1	0	0
SAL_BA3015AA	NY_FSL_S10-1628	Water	ND	2011	North America	United States	IIIb	Food and Drug Administration - Center for Food Safety and Applied Nutrition (US)	2374	Iiib 61:I:Z53	1	1	1	0	0
SAL_HA6267AA	PNUSAS005071				North America	United States	IIIb	Center for Diease Control and Prevention - Enteric Diseases Laboratory Branch (US)	2374	Iiib 61:I:Z53	1	1	1	0	0
SAL_JA6522AA	PNUSAS012709				North America	United States	IIIb	Centers for Disease Control and Prevention - PulseNet	2374	Iiib 61:I:Z53	1	1	1	0	0
SAL_KA8207AA	PNUSAS020065	ND		2013	North America	United States	IIIb	Center for Diease Control and Prevention - Enteric Diseases Laboratory Branch (US)	2374	Iiib 61:I:Z53	1	1	1	0	0
SAL_CA1324AA	25349	Human	Human; Homo sapiens	2014	Europe	United Kingdom	IIIb	Public Health England - Gastrointestinal Bacteria Reference Unit	2374	Iiib 61:I:Z53	1	1	1	0	0
SAL_CA5673AA	73533	Human	Human; Homo sapiens	2014	Europe	United Kingdom	IIIb	Public Health England - Gastrointestinal Bacteria Reference Unit	2631		1	0	0	0	1
SAL_MA2034AA	222584	Human	human; Homo sapiens	2016	Europe	United Kingdom	IIIb	Public Health England	2631		1	0	0	0	1
SAL_FA5555AA	PNUSAS001824	ND	Ear; Age: 50-59	2016	North America	United States	IIIb	Center for Diease Control and Prevention - Enteric Diseases Laboratory Branch (US)	2631		1	0	0	0	0
SAL_JA1784AA	PNUSAS011344				North America	United States	IIIb	Center for Diease Control and Prevention - Enteric Diseases Laboratory Branch (US)	2631		1	0	0	0	0
SAL_JA6450AA	345751	Human	human; Homo sapiens	2017	Europe	United Kingdom	IIIb	Public Health England	2631		1	0	0	0	0
SAL_KA3267AA	PNUSAS017792				North America	United States	IIIb	Center for Diease Control and Prevention - Enteric Diseases Laboratory Branch (US)	2631		1	0	0	0	0
SAL_MA2137AA	212752	Human	Sputum	2016	Europe	United Kingdom	IIIb	Public Health England	2631		1	0	0	0	0
SAL_MA2210AA	222562	Human	Drain fluid	2016	Europe	United Kingdom	IIIb	Public Health England	2631		1	0	0	0	0
SAL_MA5815AA	115983	Human	Faeces	2012	Europe	United Kingdom	IIIb	Public Health England (M.Chattaway)	2631		1	0	0	0	0
SAL_HA4610AA	11-1391	Human	Homo sapiens		North America	Canada	IIIb	National Microbiology Laboratory	3160		1	0	0	0	0
SAL_MA2123AA	336953	Human	human; Homo sapiens	2017	Europe	United Kingdom	IIIb	Public Health England	3160		1	0	0	0	0
SAL_NA5063AA	437994	Human	Faeces	2017	Europe	United Kingdom	IIIb	Public Health England (M.Chattaway)	3160		1	0	0	0	0
SAL_QA6729AA	101432	Human	human; Homo sapiens	2015	Europe	United Kingdom	IIIb	Public Health England	3160		1	0	0	0	0
SAL_RA4098AA	437994	Human	human; Homo sapiens	2017	Europe	United Kingdom	IIIb	Public Health England	3160		1	0	0	0	0
SAL_JA7827AA	357749	Human	human; Homo sapiens	2017	Europe	United Kingdom	IIIb	Public Health England	3996	Iiib 61:I:Z53	1	1	1	1	1
SAL_QA5798AA	458504	Human	human; Homo sapiens	2017	Europe	United Kingdom	IIIb	Public Health England	3996	Iiib 61:I:Z53	1	1	1	1	1
SAL_RA2839AA	548590	Human	human; Homo sapiens	2018	Europe	United Kingdom	IIIb	Public Health England	3996	Iiib 61:I:Z53	1	1	1	1	1
SAL_NA5087AA	458504	Human	Faeces	2017	Europe	United Kingdom	IIIb	Public Health England (M.Chattaway)	3996	Iiib 61:I:Z53	1	1	1	1	1
SAL_RA4166AA	553738	Human	human; Homo sapiens	2018	Europe	United Kingdom	IIIb	Public Health England	3996	Iiib 61:I:Z53	1	1	1	1	1
SAL_MA5804AA	103741	Human	Faeces	2015	Europe	United Kingdom	IIIb	Public Health England (M.Chattaway)	3996	Iiib 61:I:Z53	1	1	1	1	1
SAL_QA1906AA	157301	Human	human; Homo sapiens	2015	Europe	United Kingdom	IIIb	Public Health England	4086	Iiib 61:I:Z53	1	1	1	1	1
SAL_MA5843AA	157301	Human	Faeces	2015	Europe	United Kingdom	IIIb	Public Health England (M.Chattaway)	4086	Iiib 61:I:Z53	1	1	1	1	1
SAL_QA4759AA	204002	Human	human; Homo sapiens	2016	Europe	United Kingdom	IIIb	Public Health England	4086	Iiib 61:I:Z53	1	1	1	1	1
SAL_RA7680AA	479457	Human	human; Homo sapiens	2018	Europe	United Kingdom	IIIb	Public Health England	4086	Iiib 61:I:Z53	1	1	1	1	1
SAL_MA1904AA	227032	Human	human; Homo sapiens	2016	Europe	United Kingdom	IIIb	Public Health England	4086	Iiib 61:I:Z53	1	1	1	1	1
SAL_MA2201AA	235124	Human	human; Homo sapiens	2016	Europe	United Kingdom	IIIb	Public Health England	4086	Iiib 61:I:Z53	1	1	1	1	1
* positive symbol indicate that all transport related genes(SBO_24770-SBO_24940) that conform the GI-6 cluster were detected by BLAST (85 % coverage)
✝ positive symbol indicate that SBO13 and SBO27 structural organization of SPI-7 fragments, including SP7-pil locus, was detected by BLAST (85% coverage)
