# Supplementary material for: Genome analysis of Salmonella enterica subsp. diarizonae isolates from invasive human infections reveals enrichment of virulence-related functions in lineage ST1256
Source: BMC Genomics. 2019 Jan 31;20:99. doi: 10.1186/s12864-018-5352-z (PMC6357384; doi:10.1186/s12864-018-5352-z)
Supplement: Supplementary file 13 — Table S10. S. enterica subsp. diarizonae isolates statistically associated with human infections (% versus total). (XLSX 13 kb) [file 12864_2018_5352_MOESM13_ESM.xlsx]

## Sheet: Sheet1
Table S10. S. enterica subsp. diarizonae isolates statistically associated with human infections (% versus total)
				all isolates (human+other sources)					isolates from human infections					isolates from other sources
Sequence Type (ST)	human isolates	total isolates	fischer test p-value	SlrP	SseK2	SseK3	GI6	SPI7	SlrP	SseK2	SseK3	GI6	SPI7	SlrP	SseK2	SseK3	GI6	SPI7
1256	37	39	1.03073e-12	100	97.4359	97.4359	89.7436	100	100	97.2973	97.2973	91.8919	100	100	100	100	50	100
233	38	44	6.06556e-10	84.0909	4.54545	4.54545	0	13.6364	89.4737	5.26316	5.26316	0	13.1579	50	0	0	0	16.6667
574	17	19	1.34573e-05	100	0	0	100	100	100	0	0	100	100	100	0	0	100	100
1848	17	20	5.63038e-05	0	90	90	15	20	0	88.2353	88.2353	35	22	0	100	100	33.3333	33.3333
2055	13	14	6.52977e-05	100	0	0	0	0	100	0	0	0	0	100	0	0	0	0
430	21	27	9.64203e-05	25.9259	92.5926	92.5926	0	22.2222	33.3333	90.4762	90.4762	0	54	0	100	100	0	33.3333
2057	9	9	0.00027579	100	0	0	100	100	100	0	0	100	100
1845	8	9	0.00397604	100	100	100	22.2222	88.8889	100	100	100	25	100	100	100	100	0	0
3996	6	6	0.00420599	100	100	100	100	100	100	100	100	100	100
4086	6	6	0.00420599	100	100	100	100	100	100	100	100	100	100
3160	5	5	0.0104474	100	0	0	0	0	100	0	0	0	0
1195	9	12	0.0162001	100	100	100	0	66.6667	100	100	100	0	77.7778	100	100	100	0	33.3333
876	11	16	0.0208661	75	90	90	0	87.5	63.6364	81.8182	81.8182	0	81.8182	100	100	100	0	100
1851	4	5	0.088405	100	0	0	0	0	100	0	0	0	0	100	0	0	0	0
645	5	7	0.0984565	100	0	0	100	71.4286	100	0	0	100	80	100	0	0	100	50
2631	6	9	0.102448	100	0	0	0	22.2222	100	0	0	0	33.3333	100	0	0	0	0
1262	4	7	0.294485	85.7143	0	0	100	14.2857	75	0	0	100	0	100	0	0	100	33.3333
9	3	5	0.320777	100	60	60	40	40	100	66.6667	66.6667	13	33.3333	100	50	50	50	50
1877	3	6	0.460351	100	100	100	33.3333	0	100	100	100	0	0	100	100	100	66.6667	0
432	15	35	0.475742	91.4286	0	0	0	0	93.3333	0	0	0	0	90	0	0	0	0
644	2	5	0.666638	100	100	100	0	20	100	100	100	0	100	100	100	100	0	0
1264	2	5	0.666638	0	0	0	0	20	0	0	0	0	0	0	0	0	0	33.3333
2374	1	6	0.95453	100	100	100	0	0	100	100	100	0	0	100	100	100	0	0
63	1	25	0.999998	24	4	4	0	24	0	0	0	0	0	25	4.16667	4.16667	0	25
243	0	7	1	42.8571	0	0	0	0						42.8571	0	0	0	0
871	0	11	1	72.7273	0	0	0	100						72.7273	0	0	0	100
1384	0	9	1	100	100	100	0	100						100	100	100	0	100
	ST statistically associated with human host ( fisher test p-val < 0.05)
	protein sequence was found at least in the 75% of a determined ST in all isolates panel
	protein sequence was found at least in the 75% of a determined ST in human infection panel
	protein sequence was found at least in the 75% of a determined ST in other sources panel
