# Supplementary material for: Genome analysis of Salmonella enterica subsp. diarizonae isolates from invasive human infections reveals enrichment of virulence-related functions in lineage ST1256
Source: BMC Genomics. 2019 Jan 31;20:99. doi: 10.1186/s12864-018-5352-z (PMC6357384; doi:10.1186/s12864-018-5352-z)
Supplement: Supplementary file 14 — Table S11. Virulence determinants distribution along S. enterica subsp. diarizonae ST associated and non-associated with human host (% vs total). (XLSX 10 kb) [file 12864_2018_5352_MOESM14_ESM.xlsx]

## Sheet: Sheet1
TableS11. Virulence determinants distribution along S. enterica subsp. diarizonae ST associated and non-associated with human host (% vs total)
		SlrP				sseK2				sseK3				GI6				SPI7
		all isolates	human isolates	not human isolates		all isolates	human isolates	not human isolates		all isolates	human isolates	not human isolates		all isolates	human isolates	not human isolates		all isolates	human isolates	not human isolates
	All ST	80.5461	81.449	74.191		46.8731	47.9732	43.9236		45.8731	47.0732	43.9236		29.6407	31.8705	20.8333		44.8463	45.6425	33.6806
	ST statistically associated with human host	84.4628	84.7726	65		61.23	58.6992	63.2347		59.3	58.6992	60		40.5358	42.4532	18.3333		61.4549	65.2888	41.6667
	ST not associated with human host	79.7662	78.9394	80.756		33.1429	35.3333	32.4405		31.1429	33.3333	32.01		19.5238	19.3636	22.619		29.424	22.4242	30.1282
